# Supplementary material for: Chordopoxvirus protein F12 implicated in enveloped virion morphogenesis is an inactivated DNA polymerase
Source: Biol Direct. 2014 Nov 6;9:22. doi: 10.1186/1745-6150-9-22 (PMC4304020; doi:10.1186/1745-6150-9-22)
Supplement: Additional file 3 — Multiple alignment used for the construction of the phylogenetic tree in Figure 2. [file 1745-6150-9-22-S3.zip]

Archive with 1 entries (1 files):
- 8814782881401513_add2.afa
