# Supplementary material for: Chordopoxvirus protein F12 implicated in enveloped virion morphogenesis is an inactivated DNA polymerase
Source: Biol Direct. 2014 Nov 6;9:22. doi: 10.1186/1745-6150-9-22 (PMC4304020; doi:10.1186/1745-6150-9-22)
Supplement: Additional file 3 — Multiple alignment used for the construction of the phylogenetic tree in Figure 2. [file 1745-6150-9-22-S3.zip › 8814782881401513_add2.afa]

>d4_Neole48843649
------------------------------------------------------------
------------------------------------------------------------
------------------------------------------------------------
------------------------------------------------------------
-------------------------------------------MLTYVSNEVFQELLYDK
NFVESIQPIVDGETAHNGRGSFSIPRTVVWRITRITPIEDAERVNKIIFNLTTNLSKHFP
RNICVYVI----------------------------QPKLHMWQRCYCNNFANGRCNRNC
IKMKCLLAPG---------------------------------VDGYENTINVFKVYKKY
GQT---------------------------------------------------------
------------------------------------------------------------
------------------------------------------------------------
-------------------------------------------------------RTLDD
FLTTTMRLSHQYNITEGSYIRFEKDITVDKLPIACDLSQ---------------------
-----------------FVIVSDNVQEIKISVLAFDI-----------------------
----------------------------------EVRS--------SSNRFCDATRKEDE
IISISLVLKNV-----------DDNILRFCLVYCPNVKNNIERKNISVGKT---------
---------------LVILHNTEKDLIANFFTCV--------------------------
----------------------------------------------ELLNPDFI------
------TGYNSSNFDFPYIQKRM-------------------------------------
----QLLKMGNLFFRRFGFQLE-----VKFGTFFQKFHKVPSVNIPLHAYHDTFVAVGSL
KLDNYRL----NTVAESLLNE-----------------------------------QKID
LPFKEMNRLWGIGEVGDIVRYNIYDSELTLKIFMKID----------VINVSYSMCDIMK
ISTDSLNEGIMKKLTGLIFD-YAIKNTNCVNGKKVPDPYFLS--INDFYIIKNRSNDKSQ
ENKMCFDRLKRTK----------------------------------------------M
PFSA-------IKKYNPV------------------------------------------
------------------------------------------------KLCNSDGKFVYL
GG------DVMT----PVPG-------VYENVGI-FDFEGMYGTRMIKDKIC--------
--LSNVVITDTDEVYRLTNKTGV--------------IDKIVNDLKIRRSELKRAKSKLK
NDMKTSDVSFE---------YKMLDISQNTVKEIINS-----------------------
-----VYGWYATNCKILAAEITRLAREKLYDAQNQINNYEPNY----FKVIYG-------
---------DTDSCFIHVINCDNPVDQLKILENK--------------------------
-LNASWNGDGVIEFENY----------CVIIILYRK------------KNYCFLTLERVF
KDTIVTKRRNKPKLA---------------------------------------------
----------------------RQSSDILLRTYLNTRDIIKG------------------
------------CQACITYLQNAMSEFNPSLFTSSVQ--------------------Y-T
----------------EGKNSIASYCVELLKKH------------------------SV-
-QTLPH---------------------DGERVDILQIVNKANT-----------------
-----------------VKEKSLPLEMYDPN---------------VHTIDLIKF-----
------------CDDNFKTIMTMLINLLPEKRNLLID---EYQ-----------KIF-KL
ITKSDMRCCLVFK-----------------------------------------------
-----KGEWDIVYSKSQDIRSFFK------------------------------------
------------------------------------------------------------
------------------------------------------------------------
------------------------------------------------------------
------------------------------------------------------------
------------------------------------------------------------
------------------------------------------------------------
------------------------------------------------------------
-----------------------------------------------------
>d2_Adoor32698633
------------------------------------------------------------
------------------------------------------------------------
------------------------------------------------------------
------------------------------------------------------------
--------------------------------------------------------MSNL
IISDANQVLDLVSANKTYDSTQVFLITRLLYIKGYVYLFLTGENDV--------------
----------------------------------------QFYFKSACQIYAYKRCFHMR
TPCPNKCQSYKNMVVTG--------------------------LKERECSRINVFKIDRM
QCK---------------------------------------------------------
------------------------------------------------------------
------------------------------------------------------------
---------------------------------------------------ENDTFLLDD
FCWDENRVQMQLNIFEGEYVCFENGVIIDENGCAAGLLKNVKK-----------------
------------------VPIERVPKKINPIVGCFDL-----------------------
----------------------------------ETYT----------NLNSFSNADNDH
IITIAYTLKK------------QNCTYRYCFINTGGEEFS--------------------
---------------LDDAINDNDKYLYDKIVVI--------------------------
------------------------------------------PSSSEKEMLNSFLKLLFT
SNPDEILDYNGDKFDLPFLLKRC-------------------------AINNIDLN----
----FITRYNLKPSNMKTVNVF-----SKFGYATVNHY------MVYYNHLDVYQYLKN-
-----SID---AQKLENLKLN--------------------------TVANYYLKVGKVE
LSVREMMNLYKDKKFGQIVRYNVRDTILPIEMFFK------------CRMADKIYVDGKL
--LFTVR----DNVNSSPWQKTLLALFSRSISNKNENDIPDPYFFNKFDLTKIMNVKSNN
TNVYDNDDDEDEEMANETRGEGDKLHSVN------------------------------F
TLLDRPRVPMSQIPSDAI------------------------------------------
------------------------------------------------ALCNLKDNIKFV
GG------KVLS----PTPG-------FYDKIFT-LDFSQLYTSIMLHFTTC--------
--LSNLFYGSDNKLYLQINKNAIMY------------KSLL--EMSENRASYRK-EMKKH
-----HPDSFE---------YQTYDSWQNAAKLVCNSRYG--------------------
-----FKGLC-CK-PLA-----NFITTQGRFKLTEA-----------QKFIADLSESENI
KKKWNLSCFELKVVYGD--TDSN-FVSAKFIPKE--------------------------
-----FERMGGDKAFEK----------LILEDVLGP----LNSLWNGAFKMELENIMNGM
LIKRKKMYMCLKANG---------------------------------------------
-------------------------ELYKRGFNVKKDIPLFLRRIFDDVGRNLLKMHSLD
CVLKRL------VDDIKLRVDEFTVAN-CEEYSFSQTLNESKNGLNDSAVTVAYVLYMQL
KN--------------NADTKYVPS-SGDRIPYLLVDKPETKLVRDAAKPTQLFKSTDI-
-VNWTK--------------HLGMISSFFNDL-MSMLGNDTRFVYALQEICSYMQKDQVY
TMLHPHLKKMTYARIKDIMCRELNVKNKKC----------------LKDDSIKQIL----
------------DTGENKFIHNYEFKMLKSATDYTIN---MKK-------------FKEA
CPVCNNTGVAAVR-----------------------------------------------
-----DKPILELVPIPVQKVVKKRKL----------------------------------
------------------------------------------------------------
------------------------------------------------------------
------------------------------------------------------------
------------------------------------------------------------
------------------------------------------------------------
------------------------------------------------------------
------------------------------------------------------------
-----------------------------------------------------
>d1_Helar215401339
------------------------------------------------------------
------------------------------------------------------------
------------------------------------------------------------
------------------------------------------------------------
----------------------------------------------------------MM
FALLEYEALLRKLKNNGLRRGTVTIGTNDVFRITRMVYKDGYLIVFFTGYLSNGDMY---
----------------------------------------QFFMETKCPLYSYRKCFGTH
VGNTCHQGCVSYKTMVM--------------------------PGLRGVHSDRINVVKYK
RET---------------------------------------------------------
------------------------------------------------------------
------------------------------------------------------------
------------------------------------------------ANARHDKFCLDA
FFNDINRVHTQTNIKEGQYVKFNSVQKCFENRLMCTFTDFEAIRNLFNT-----------
------------------VDPDSLSREIVPVIASYDI-----------------------
----------------------------------ETHS----------NGQRFSNAAIDH
IISIAIVVRR------------DGKTTKICLYYMKPGVHDDML-----------------
---------------QFAEINHADVLVTRFDNEI--------------------------
----------------------------------DMIAAFFDLLPVINM--DCL------
------IDYNGDKFDLPFLLERA---------------KKASAATKQKYAKLGNIC----
----NIRRYDLEPVEIKTKSLF-----DKFQNKVNTHY------FGYYIHLDLYRFLSI-
----DSE----QNDVENFQLN--------------------------TVSQHYLKSNKVD
LPISEMLRLYNDAKMQRIVEYNVQDCVLPIDILLK------------IEILDFMYTQCAL
--LYLST----DDLLSNISHKVNVVFFYNAITNTRVDDVTKQ--TLPDAYFFNKYDLSVT
SGRKRNYDGDSVDSQNVD-----------------------------------------L
TQLHRKPIPMSQVPIDAV------------------------------------------
------------------------------------------------KLCHQNQKCVYT
GG------KVLS----PIPG-------YKKWVVT-LDFNSLYLSIMMQEGIC--------
--LSNVFVADDCNVYLVKYREAI--------------NPKLLKTLLDLRTFYKNKRDKFE
-----PG-SFQ---------YNLYDKTQNAVKRIANSIYG--------------------
-----YFGIF-FK-PLA-----NYVTKIGRDKLMEA------I----EKIEATS------
---------DDADILQD--FNLS-SIKFKVIYGD------------------TDSSFIQV
VFNENEICGNVESVIRT----------IINDYVLKK----LNSG-WVGYKMALENVMSSL
ILLKKKKYCYLNSEN---------------------------------------------
-------------------------RLKYKGWLVKKDMPIFMRKTF--------------
------------RQVVDSYLLGHSVAC-GLKLLYDLM----------------VGHYNNF
----------------GVDNNYSEYSMSMGYHE-------------TSTSKNTKVVTST-
-GAPRK--------------KPITIAKHCREL-LANSGTDFLP-----------------
-GNGDRIPYLL------LDINGSITEKT------------------FPLKLF--------
------------DSNMHRVSWLKHVDIMNTFFNELIQ---IFG-----------ERA-EF
KHYYENICSVYMS-----------------------------------------------
-----EQLHDVKYPVLKEVAIKNTDNSGELPTRIKQFSLYKTKPKKLNHNDYIQQMCNKC
GVQC--------------------------------------------------------
------------------------------------------------------------
------------------------------------------------------------
------------------------------------------------------------
------------------------------------------------------------
------------------------------------------------------------
------------------------------------------------------------
-----------------------------------------------------
>d1_Trini74229740
------------------------------------------------------------
------------------------------------------------------------
------------------------------------------------------------
------------------------------------------------------------
-----------------------------------------------------------M
MLSLLKYEELERAVRSTWLQGNAEILPSDVYRITRMMYKDSRLIVFFTGHNNNQPY----
----------------------------------------QFYMEFLCDLFSYRKCFNNH
AFSKCYNGCESYKTMVM--------------------------PGLRGVSSERINVIKYK
RCR---------------------------------------------------------
------------------------------------------------------------
------------------------------------------------------------
------------------------------------------------QNEQYDKYCLDS
FLNDINRVHMQTKLKEGQYVRFKKTLRCIKNRLQYSHNNNINDIDELLE-----------
-----------------IVSPDSLTREIVPVIACYDI-----------------------
----------------------------------ETHS----------NGQRFSTPEENF
IISISIVVKR------------DDKNTKICLYYIENDNNDMQ------------------
---------------NVDKHPSAEIMCVRFKNEI--------------------------
----------------------------------NMIKAFFKLLPAINM--DCL------
------LDYNGDKFDLPFIINRA-----KILSSKQYSRSYSVGLITSETWTKIVRY----
----DLEPM----SIHTSQLCD------KFGNRMNTHF------FSYYTHVDLYQFLST-
----DSE----QNNVENFQLN--------------------------TVAEHYLNQKKVD
LPITEMLNLYNSNCMKKLIEYNVQDSVLPIDIFLK------------LEIMDFMYTLCML
--LYLST----DDVLRNISHKVSVVFFYRALNNTHYDDRLKR--EIADAYFFNKVDLSVT
SGRKRTWKQTEGDSSRNDMIDSQV-----------------------------------V
DLTLLQRTPIEDIPEDAV------------------------------------------
------------------------------------------------RLCHQKQKCIYK
GG------KVLS----PQPG-------LKRWVAT-LDFNSLYLTIMIQEGIC--------
--LSNTFIGHDNYVYLVKNQNAI--------------NPKLLRQLLDLRILYKKKRDKFD
-----VG-TFQ---------YNLYDKTQNAVKRIANSIYG--------------------
-----YFGIF-FK-PLA-----NYVTKIGREKLMEA------I----KKIQNMS------
---------DDPCILND--FSLS-SIVFKVIYGD----------------TDSSFIHVAF
DENE--IKGNVYETIGK----------IINDYVLNK----LNAD-WVGYKMALENIMTSL
ILLKKKKYCYLNSEN---------------------------------------------
-------------------------RIKYKGWLIKKDMPLFMRKTF--------------
------------RQVVDTYLRNHSVACGLQLLTELMIVHYDDFGKNDNYSDYGFSMSY-N
----------------ENTTNKKKKELAPGAPE------------------------RK-
-RPITI--------------AK-----HCREI-LANCGTDFLP-----------------
-GNGDRIPYLLTDVVGSVTQKAFPLKL---------------------------------
------------FNQTKRMSWLKHMGILCTFMNELIQ---IFG-----------DRP-EF
EYYFNKICQHYMQ-----------------------------------------------
-----NQQHDVKFPQLKPVKVAAAKKPKKSDDNDDDNDGNDSDDDDDDGSDDEAIVVNYQ
YQFSLYKKRQPPTPKATKSKKPVVAKVASVYVFNYDPNNLCGECNKIC------------
------------------------------------------------------------
------------------------------------------------------------
------------------------------------------------------------
------------------------------------------------------------
------------------------------------------------------------
------------------------------------------------------------
-----------------------------------------------------
>c1_Afrsw9628197
------------------------------------------------------------
------------------------------------------------------------
------------------------------------------------------------
------------------------------------------------------------
---------------------------------------------------MISIMDRSE
IVARENPVITQRVTNLLQTNAPLLFMPIDIHEVRYGAYTLFMYGSLENGYKAEVRIENIP
VFFDVQIE-----------------------------------FNDTNQLFLKSLLTAEN
IAYERLETLTQRPV-----------------------------MGYREKEKEFAPYIRIF
FKS---------------------------------------------------------
------------------------------------------------------------
------------------------------------------------------------
---------------------------------------------LYEQRKAITYLNNMG
YNTAADDTTCYYRMVSRELKLPLTSWIQLQHYSYEPRGLVHRFSVTPED-----------
-----------------LVSYQDDGPTDHSIVMAYDI-----------------------
----------------------------------ETYS-------PVKGTVPDPNQANDV
VFMICMRIFWIHS---------TEPLASTCITMAPCKKSSEW------------------
---------------TTILCSSEKNLLLSFAEQF--------------------------
----------------------------------------------SRWAPDIC------
------TGFNDSRYDWPFIVEKS-------------------------------------
----MQHGILEEIFNKMSLFWH---QKLDTILKCYYVKEKRVKISAEKSIISSFLHTPG-
-----CLPIDVRNMCMQLYPK---------------------------------AEKTSL
KAFLENCGLDSKVDLPYHLMWKYYETRDSEKM---------------ADVAYYCIIDAQR
--CQDLL----VRHNVIPDRR---------------EVGILSYTSLYDCIYYAGGHKVCN
-----------------------------------------------------------M
LIAYAIHDEYGRIACSTI------------------------------------------
------------------------------------------------ARGKREHGK-YP
GA------FV------IDPV----KGLEQDKPTTGLDFASLYPSLIMAYNFS--------
--PEKFVASRDEAKSLMAKGESLHYVSFHF-------NNRLVEGWFVRHNNVPD-K----
-----MG-LYP--------------------KVLIDLLNKRTA-----------------
-----LKQEL-KKLGEK-----KECIHESHPGFKEL-----QF----RHAMVD-------
---------AKQKALKI--FMNT-FYGEAGNNLS-----------------------PFF
LLPLAGGVTSSGQYNLK----------LVYNFVINK---GYGIK-YGDTDSLYITCPDSL
YTEVTDAYLNSQKTI---------------------------------------------
-------------------KHYEQLCHEKVLLSMKAMSTLCAEVNEYLRQDNGTSYLRMA
YEEVLFPVCFTGKKKYYGIAHVNTPNFNTKELFIRGIDIIKQGQTKLTKTIG-TRIME--
----------------ESMKLRRPEDHRPPLIE-------------IVKTVLKDAVVNM-
-KQWNF--------EDFIQTDAWRPDKDNKAV-QIFMSRMHAR-REQLKKHGAAASQFAE
PEPGERFSYVIVEKQVQFDIQGHRTDSSRKGDKMEYVSEAKAKNLPIDILFYINNYVLGL
CARFINENEEFQPPDNVSNKDEYAQRRAKSYLQKFVQSIHPKDKSVIKQGIVHRQCY-KY
VHQEIKKKIGIFADLYKEFFNNTTNPIESFIQSARFMIQYSDGEQKVNHSMKKMVEQRAT
LASKPAGKPAGNPAGNPAGNALMRAIFTQLITEEKKIVQALYNKGDAIHDLLTYIINNIN
YKIATFQTKQMLTFEFSSTHVELLLKLNKTWLILAGIHVAKKHLQALLDSYNNEPPSRTF
IQQAIEEECGSIKPSCYDFIS---------------------------------------
------------------------------------------------------------
------------------------------------------------------------
------------------------------------------------------------
------------------------------------------------------------
------------------------------------------------------------
-----------------------------------------------------
>El_Rhiir552912589
------------------------------------------------------------
------------------------------------------------------------
------------------------------------------------------------
------------------------------------------------------------
------------------------------------------------------------
------------------------------------------------------------
------------------------------------------------------------
------------------------------------------------------------
------------------------------------------------------------
------------------------------------------------------------
------------------------------------------------------------
------------------------------------------------------------
------------------------------------------------------------
------------------------------------------------------------
------------------------------------------------------------
------------------------------------------------------------
------------------------------------------------------------
------------------------------------------------------------
------------------------------------------------------------
------------------------------------------------------------
------------------------------------------------------------
------------------------------------------------------------
-----------MLFSARIPEKVE-------------------------------------
------------------------------------------------------------
------------------------------------------------------------
------------------------------------------------KGK-------YP
GA------YV------FPPK----KGIETKRPVTGLDFRSLYPSLIMAYNLS--------
--PEKFIFNPEEAVIIKKNGNSLHEI-----------SFPFNKRTIQAWCVRHD-NRSEK
-----KG-LYP------TVLEELFAMRQELKAQLASLGK---------------------
-----KKDQL----GKI-----ISSVKEKGKRIPEKLDLEYKS----LCFEYDCLN----
---------SKQKAVKL--FMNT-FYGEAGNPLS-----------------------SIF
LRALAGGTTSAGKYNIK----------LVAEYVEKK---GFGTK-YGDTDSLYLTCPDKY
FEKCDEAFSRKELSK---------------------------------------------
----------------------EAYWTEMVKITMDVMKKLRDQINAYLRIKSGTSYLKMA
YEEVLFPVCFTGKKKYFGVGHEDVVNFKPKTLFMKGIETVKQGKSQLLKFIGEKIMREAM
----------------DINNTRSIHDIVEATLREA-----------QNKEWDFNDFIVM-
-GTWKP--------------KKKN---LCNNR-FMERMRERNK-----------------
RIPDPGERFSY------VVVKGPRLRNEKGRLIP------------VRVGDYMEYADIA-
------------KEKNMEIDINYYLGTTVGMCARFIN---EDD---------------RY
QPPASHKIMQLKDSDEKEKQ----------------------------------------
-----TDKYSQDEAIKWLKKYIKDLQ----------------------------------
------------------------------------------------------------
------------------------------------------------------------
------------------------------------------------------------
------------------------------------------------------------
------------------------------------------------------------
------------------------------------------------------------
------------------------------------------------------------
-----------------------------------------------------
>El_Rhiir552940188
------------------------------------------------------------
------------------------------------------------------------
------------------------------------------------------------
------------------------------------------------------------
-------------------------------------------------MTEHSELSEFL
SDASALFHPEAEKDKMEAQVIHYSGANYLNGIPTRDDIVAENDGGLTAILDNALSNYQEI
PFMAVDFG----------------------------GLSEKIGEKNRYVLRLYGSLINGQ
KAVVTLIGIRVFFDIRV--------------------------PEKESVDDFKIKIDEIL
CST---------------------------------------------------------
------------------------------------------------------------
------------------------------------------------------------
------------------------INARAY--------------RALQAIQDNDFETASD
DISSFHRKIARENGIAISGWSMMSKYCCRKHPQYTYDFHVSVNHFRAVE-----------
-----------DLKMISDRFPLPALIRDRTLILTWDI-----------------------
----------------------------------ETQS-------RELGEFAEVHNKEDN
VFMICMTLHWKDD---------PKPLKQICLVDLETAPDPRW------------------
---------------ITVVCRNQPNLLKAFALCW--------------------------
----------------------------------------------RAFQPDIQ------
------LGFNDSDYDWPFIVERA----------SRLNLLEWMWKQMTGDFKSSEEI----
----QKWNYYGKIGVNSKNTFQ-----KKKGATDNEEEEEFKVQPIKVKICPEENFISTF
LKIPGCVPIDVRVCFKKLYPR------AE----------VDRKSSLAFYLKKCGLDGKAD
MPYNKMWRIYSEAKAGTSLRESHSSAMQNM-----------------HEVAYYCIIDALR
--CQELM------VKRNIINEYR-------------EVASLAYVSLFDSHYRANGMKVRN
LLG--------------------------------------------------------A
YATKLDMLFSTRQSKNIE------------------------------------------
------------------------------------------------KGK-------YP
GA------YV------FSPK----KGIEIKRPVTGLDFASLYPSLIMSYNLS--------
--PEKMILTYEEADDAQKNGNILHKI-----------EFPFNDRIIHAWCVRHD-NQFEK
-----KG-LYP---------IVLEDLSNKRKELKAQLAS---------------------
-----LGKKKERLGKMI-----SLAKERGK-RVPESLNSEYSS----VCFDYNCLN----
---------SKQFALKV--YMNT-FYGEAGNSIS-----------------------PFF
LRELAGGITSAGQYNIG----------LVAKFVSGK---GFGIK-YGDTDSLYLTCPDKY
YEICDRAFNEGKLSK---------------------------------------------
----------------------EEYWTEMVNITMGVMKKLRDQVNAYLRIENGTSYLKMA
YEEVLFPVCFTGKKKYFGVPHEGVVNFRPDELFRKGIDTVKQGQSQLFKYIGEKIMWEAM
----------------DINNTRSIHKIVENILREA-----------KHKQWDFDDFIVM-
-ATWKP--------------KKKN---LCIHR-FIRRMREKNE-----------------
RIPDPGERFSY------VVVKGPPLYNEKGRKEP------------HRIGDYMEYADIA-
------------KELNMEIDINYYLEKTVGMCARFIN---EDD---------------RY
QPPPSHKIMQLKDSDEKEKQIDTYSQDE--------------------------------
-----AKKWLKKYIKGLQ------------------------------------------
------------------------------------------------------------
------------------------------------------------------------
------------------------------------------------------------
------------------------------------------------------------
------------------------------------------------------------
------------------------------------------------------------
------------------------------------------------------------
-----------------------------------------------------
>u1_Canvi40556074
------------------------------------------------------------
------------------------------------------------------------
------------------------------------------------------------
------------------------------------------------------------
---------------------------------------------MSLLQKLYFTEQSIV
ESFKSYNLKDNHNVIFTTSDDDTVVVINEDNVLLSTRLLSFDKILFFNSFNNGLSKYETI
SDTILDID------------------------------THNYYIPSSSSLLDILKKRACD
LELEDLNYALIG-------------------------------DNSNLYYKDMTYMNNWL
FTK---------------------------------------------------------
------------------------------------------------------------
------------------------------------------------------------
----------------------------GL--------------LDYKFVLLRDVDKCYK
QYNKKNTIIDIIHRDNRQYNIWVKNVIEYCSPDYILWLHDLKAAAEDDW-----------
-----------------LRYDNRINELSADKLYTFEF-----------------------
----------------------------------IVIL-----------------ENNIK
HLRVGTIIVH------------PNKII---------------------------------
---------------ANGTSNNILTDFLSYVEEL--------------------------
--------------------------------------------IYHHNSSIIL------
------AGYFLEFFETTILSEFI--------------------------------S----
----SSSEW----VMNSNCLVH-----LKT--------------GYEAILFDASLFFQL-
-----STK---SNYVKYWTKK---------------------------------------
---TLQYKNFFKDGKQLAKYIIKKDS---------------------QVIDRVCYLHAAV
-----------YNHVTYLMDTFKIPGF---------DFKFSG--MIDILLFGILHKDNEN
-----------------------------------------------------------I
FYPKR------VSVTNII------------------------------------------
------------------------------------------------SES-------IY
AD------FY------FISD--------VNKFSKKIEYKTMFPILAENY-YP--------
--KGRP--YFTHTPN--E-------------------DLLS---ICLCEVTVCK-D--IK
-----NP-LLY---------SK---------KDISAKR----------------------
-----FIGLF-TS-VDI-----NTAVELRGYKIRVI-----------GCLEWP-------
---------EKIKIFNS-------------------------------------------
----------NPTYISL----------LLTERRLDI----LHSYLLKFNITEDIATRD--
------------------------------------------------------------
------------------------------------------------------------
------------GVRNNLPIISFIVSY-CRSYTYKLL----------------NCHMY--
----------------NSCKIT--------------------------------------
--------------------KC-----KYNQV-IY-------------------------
--------NPI-------------------------------------------------
------------------------------------------------------------
------------------------------------------------------------
------------------------------------------------------------
------------------------------------------------------------
------------------------------------------------------------
------------------------------------------------------------
------------------------------------------------------------
------------------------------------------------------------
------------------------------------------------------------
------------------------------------------------------------
-----------------------------------------------------
>u1_Fowvi9634779
------------------------------------------------------------
------------------------------------------------------------
------------------------------------------------------------
------------------------------------------------------------
---------------------------------------------MALIEQLQSSEQSIL
SPFRYYGFKDFHNVIFTTIDDETLIVITVNNVPLVTRLITFEKITFFRSFNSTCIITSNN
NSDIDTDT------------------------------------YFIPNSLSLLDILKKR
AYDVELRDLSFAIMSEM--------------------------NNDELRNSDIVSLNKWL
HKH---------------------------------------------------------
------------------------------------------------------------
------------------------------------------------------------
----------------------------NL--------------LDYKLVLISDIDRRYK
LYNKKNTIIDVISVNGRNYNIWVKDVIEYYSPEYLRWSIDIKRATESNN-----------
-----------------WLPYSQSINPLNENIYAFEF-----------------------
----------------------------------IATL-------------ERSNERLNI
GAIFLY----------------PDIII---------------------------------
---------------TGRNNEDIIEKFLDQLEEV--------------------------
-----------------------------------------IYKKNSDS--IVL------
------TGYHLTFLENTILERYI--------------------------------S----
----KYKDW----IFTCNRLVH-----CKT--------------GTEVFLFDAAIFFPS-
----SNK----KGYVKHWTGK---------------------------------------
---KLNFKNFFQKD---------------------------------SQLEKYINNNSVA
ERIYYLQ-SSLHKHISCLIEIFELNGF---------DFNFSG--LLDILIFSIRVKNNNG
N----------------------------------------------------------Y
YYPKH------SSAVNLM------------------------------------------
------------------------------------------------LSS-------IY
TD--------------YYAI------DDIDKDSKKLVFNSIFPLIMEGY-YP--------
--EGKP--YYTKTPK----------------------EGYL--SICLCDVEISN-D--IK
-----NP-ILY---------CKENKSARK-------------------------------
-----FTGVF-TS-VDI-----DTAVKLRGYKIKIL-----------ECIEWP-------
---------NKIKLFDNICYLNK-LFIEHQDYTH--------------------------
----------DEKSLQG----------YLFSYLLKG---------NVTEDVLAMKSCR--
------------------------------------------------------------
------------------------------------------------------------
---------------NNLSIISFIISY-CRNYTYKLL----------------ECPVY--
----------------ESSNIV--------------------------------------
--------------------KC-----KYNQVIYK-------------------------
------------------------------------------------------------
------------------------------------------------------------
------------------------------------------------------------
------------------------------------------------------------
------------------------------------------------------------
------------------------------------------------------------
------------------------------------------------------------
------------------------------------------------------------
------------------------------------------------------------
------------------------------------------------------------
------------------------------------------------------------
-----------------------------------------------------
>u1_Vacvi137851
------------------------------------------------------------
------------------------------------------------------------
------------------------------------------------------------
------------------------------------------------------------
------------------------------------------MLNRVQILMKTANNYETI
EILRNYLRLYIILARNEEGHGILIYDDNIDSIMSMMNITRLEVIGLTTHCTKLRSSPPIP
MSRLFMDE----------------------------IDHESYYSPKTSDYPLIDIIRKRS
HEQGDIALALEQYGIEN--------------------------------TDSISEINEWL
SSK---------------------------------------------------------
------------------------------------------------------------
------------------------------------------------------------
---------------------------GLA--------------CYRFVKFNDYRKQMYR
KFSRCTIVDSMIIGHIGHHYIWIKNLETYTRPEIDVLPFDIKYISRDEL-----------
-----------------WVRISSSLDQTHIKTIAVSV-----------------------
----------------------------------YGAI----------------TDNGPI
PYMISTY---------------PGNTFV--------------------------------
---------------NFNSVKNLILNFLDWIKDI--------------------------
-------------------------------------------MTSTRT--IIL------
------VGYMSNLFDIPLLTVYW--------------------------------P----
----NNCGW----KIYNNTLIS-----SD---------------GARVIWMDAYKFSCG-
----LSL----QDYCYHWGSK---------------------------------------
-PESRPFDLIKKSDAKRNSKSLVKESMASL-----------------KSLYEAFETQSGA
--LEVLM----SPCRMFSFSRI--------------EDMFLT--SVINRVSENTGMG---
-----------------------------------------------------------M
YYPTN------DIPSLFI------------------------------------------
------------------------------------------------ESS-------IC
LD--------------YIIV--------NNQESNKYRIKSVLDIISSK-QYP--------
--AGRP--NYVKNGT--K-------------------GKLY---IALCKVTVPT-N--DH
-----IP-VVY---------HD--DDNTTT------------------------------
-----FITVL-TS-VDI-----ETAIRAGY-SIVEL-----------GALQWDNNIP---
---------ELKNGLLD--SIKM-IYDLNAVTTN--------------------------
---------------------------NLLEQLIEN----INFN----------------
------------------------------------------------------------
------------------------------------------------------------
------------NSSIISLFYTFAISY-CRAFIYSIM----------------------E
----------------TIDPVY------------------------------------I-
-SQFSY-----------------------KEL-YV--SSSYKD-----------------
------------------------------------------------------------
----------------INESMSQMVKL---------------------------------
------------------------------------------------------------
------------------------------------------------------------
------------------------------------------------------------
------------------------------------------------------------
------------------------------------------------------------
------------------------------------------------------------
------------------------------------------------------------
------------------------------------------------------------
------------------------------------------------------------
-----------------------------------------------------
>u1_Yokpo345107215
------------------------------------------------------------
------------------------------------------------------------
------------------------------------------------------------
------------------------------------------------------------
-------------------------------------------MLDKIKLLLQSTDPTKI
NILRKYLHSYVILARHEDGNGIICHYDNFENVLSLVDMTKLEVIGLTHCTRLRVLPTSPI
NRLFMNEI-----------------------------ETDDYYSPKTSGYPLISILRKRA
LEQEDISVVLEEYNICD--------------------------------TDSISEINEWL
SLK---------------------------------------------------------
------------------------------------------------------------
------------------------------------------------------------
----------------------------GL--------------SCYRFIKFSDYRNCKK
NIGNKTIVDTMVIGHIGHHYIWIKNIEKYTRPEIDLLYFDIENIAQNYL-----------
------------------WSSLLSYDQKCNKVFSIAV-----------------------
----------------------------------HGAS----------------ITNGPI
PYMISIY---------------PGPTFI--------------------------------
---------------NFKSVNALLIEFINWINDI--------------------------
-------------------------------------------MINTNT--IIL------
------VGFMNNLFDIPLLTAYW--------------------------------P----
----TNSGW----KIYNNTIIS--------------------DTGYKVIWIDVYKFSCG-
----LRF----QEYCYNWGTK---------------------------------------
-PYNKPIDMIKKSDTRDNIKTIVKESILYV-----------------KSLYTAYDTQCTA
--LEMLL----NPCKLCSFRTI--------------EDMVLT--SIMYNAAKNEQIG---
-----------------------------------------------------------I
YYPVN------ENASRFV------------------------------------------
------------------------------------------------SSS-------IC
LD------YIMI----NNNN-------NYNKSYYKYTIKSIIDLVSSK-QYP--------
--FGRP--RYVKKGTE---------------------GKLY---IALCKVTLPNRN---Y
-----KP-VIY---------YDDDFES---------------------------------
-----FDVVL-TS-VDI-----ETAIRSGY-NITEL-----------GAIQWD-------
---------ETIPNLKD--YIDD-NIKIMNTLNT--------------------------
-------------YINK----------KLLNRLINM------------------------
----------EINTI---------------------------------------------
------------------------------------------------------------
------------VDSLISPFYAFVVSY-CRAYINTII----------------------S
----------------SIDEKY-----------------------------------IL-
--------------------KY-----NYKEI-YI-------------------------
------------------------------------------------------------
------------------------SDSYKHINNDYLSCIKYNK-----------------
------------------------------------------------------------
------------------------------------------------------------
------------------------------------------------------------
------------------------------------------------------------
------------------------------------------------------------
------------------------------------------------------------
------------------------------------------------------------
------------------------------------------------------------
------------------------------------------------------------
-----------------------------------------------------
>u1_Yabmo38229189
------------------------------------------------------------
------------------------------------------------------------
------------------------------------------------------------
------------------------------------------------------------
-------------------------------------------MLGLFNLFNNKKSTDDV
SSFLNRYKYSIILARNNDGKGVIVHANNASHAKCMLNLSLLEIVGITKYVEPSPLPDKPI
SNLHIQSV-----------------------------DTETYYSPETSTSPLIDILRLKS
KQYHDLNEFVLKLSKQG--------------------------NVSISEINNCMCLNGMS
KYR---------------------------------------------------------
------------------------------------------------------------
------------------------------------------------------------
-------------------------------------------------FFNYKDERFIE
KEKNLYTFLDEMNISYIGHHYIWVKDKNYVRPDLDILPYNIKSINFNAE-----------
------------------WKKLPMFNEQFLNFFTFSI-----------------------
----------------------------------NSII----------------TSTGPS
IYMISTY---------------PGKCF---------------------------------
---------------VNFDSNKLIITFLGWITEN--------------------------
-------------------------------------------MKDVNT--IAL------
------IGFFSSVFDIPLLKASW--------------------------------N----
----NSHGW----NFVGDEYII-----SNN--------------GLKVYLIDALNFSYN-
----CSV----SDYVSSWTTS---------------------------------------
-NVELNKDFIFEQEARLTIKRLKKV----------------------SSACTTTLHNAVV
-----------NHISYLNSELYPMCFF---------SFFCLEDMIILKAMYLSAEEDNKQ
-----------------------------------------------------------I
YVPAG------NTTTDII------------------------------------------
------------------------------------------------FQS-------IR
AY------SVKT----KDVS--------NKKIFYRYKLKSVL-SVIESGLYP--------
--VGKP--RHVKLSTN---------------------GKLY---IALCKITIDR-D--IK
-----IP-IIH---------LN---------NIPEYCST---------------------
-----FFASL-TS-VDI-----SLVKKIGGYIIEEI-----------EAIEWD-------
----------------D--YIKI------NKISE--------------------------
----------LISILSK----------VNTDLLINK----FERG-KIFPKVNEC------
------------------------------------------------------------
------------------------------------------------------------
------------QFNNLLPFYAFAASY-CRERVHNLI----------------------K
----------------KIDSHF------------------------------------L-
-GNVVI--------------KH-----NTVNI----------------------------
------------------------------------------------------------
------------HTTCKVNNEGFLSETYKIY-----------------------------
------------------------------------------------------------
------------------------------------------------------------
------------------------------------------------------------
------------------------------------------------------------
------------------------------------------------------------
------------------------------------------------------------
------------------------------------------------------------
------------------------------------------------------------
------------------------------------------------------------
-----------------------------------------------------
>u1_Myxvi545265902
------------------------------------------------------------
------------------------------------------------------------
------------------------------------------------------------
------------------------------------------------------------
-----------------------------------------MIKLLGLLGLLHDTKKEVV
VHTLKEHPRAVVLTKTRHGKGVVVYAGNLEDVKSMVSVSELDVVGVTPHAEPVSLPASPI
NSLCIHET-----------------------------DTDVYYFPKTCKSPLLDILKKRF
KHDPLI-------------------------------------RTLQERDYTVSEINYWL
YCN---------------------------------------------------------
------------------------------------------------------------
------------------------------------------------------------
---------------------------------------------GLEAYRFVNYKDEKA
NDSQYTLIDDMIISYIGNHYIWVKKKEAYQRPEIDVYPYDLERLSSPSN-----------
-------------------WTELRPNKQYLKFITILV-----------------------
----------------------------------NATI----------------TPNGAS
VYMITTH---------------PGRCF---------------------------------
---------------TSFDPKKLVMDFLRWIRES--------------------------
-------------------------------------------MVNTST--VVI------
------IGYLSSVFDFPLLKSSW--------------------------------P----
----KDSGW----FFVGNNHIV-----SSD--------------GMKLVLIDAAKFVRN-
----MST----MDYLQHWKSC---------------------------------------
-AVSIQGDMITNEEARTKLKVLEKNSSRVA-----------------ESLYNATCTQLIT
--LNDVL----SPWNALYFT------------------------RLDDAVWTASIYEASK
SN---------------------------------------------------------V
YYPSG------HEAMSFI------------------------------------------
------------------------------------------------RQA-------IR
SS------YVDT----LYID--------VPKHYSVYALKSVFDVVCEG-VYP--------
--AGAP--TYVSGYFDE--------------------DKPY---IALCEVTVKP-D--VK
-----IP-VLW---------TNEDTHT---------------------------------
-----FYTAL-TS-VDI-----RSANRLGGYKIKQI-----------GALVWN-------
----------------E-------SYSLRDVAIH--------------------------
----------RFNGIHR----------------------------LNDKKTDYVDYCDRL
FPC---------------------------------------------------------
------------------------------------------------------------
------------TDDTMLIFYAFCASY-CRRKLHNLI----------------------R
----------------TIDSHY------------------------------------L-
-GEYVI--------------KH-----NYKEI----------------------------
------------------------------------------------------------
------------------------------WTRDVVK---LSD---------------EF
LSNVVKLR----------------------------------------------------
------------------------------------------------------------
------------------------------------------------------------
------------------------------------------------------------
------------------------------------------------------------
------------------------------------------------------------
------------------------------------------------------------
------------------------------------------------------------
------------------------------------------------------------
-----------------------------------------------------
>u1_Rabfi9633832
------------------------------------------------------------
------------------------------------------------------------
------------------------------------------------------------
------------------------------------------------------------
-------------------------------------------MIKLLGGLLDDVKKEVV
IHTLKEHPRSVVLTKTKYGKGVVVYDGNLEDVKSMISVSELDVVGITPYAEPVSLPAEPI
NSLCIHET-----------------------------DTDVYYFPKTRKSPLLDILKKRF
KHDALI-------------------------------------RSLQERDYTVSEINYWL
YCN---------------------------------------------------------
------------------------------------------------------------
------------------------------------------------------------
---------------------------------------------GLEAYRFVNYKDEKA
NDSQYTLIDDMVIAYIGKHYIWVKKKEAYQRPEIDVYPYDLERLSAPCN-----------
-------------------WTELRPNKQYLKFITILV-----------------------
----------------------------------NATI----------------TPKGAS
VYMITTH---------------PGRCF---------------------------------
---------------TSFDPKKLVTDFLKWIRES--------------------------
-------------------------------------------MVNTST--LVI------
------IGYLSSVFDFPLLKSYW--------------------------------P----
----KDSGW----FFVGNNYIV-----SSD--------------GMKLVLVDVAKFVHN-
----MSM----MDYLRHWKSC---------------------------------------
-VVSIQGDMITNEDARMKLKALEKNSFRVA-----------------ESLYNATCTQLIT
--LNNVL----SPWNALHFT------------------------RLDDAIWTASVYDASN
SN---------------------------------------------------------V
YYPSG------YEAISFI------------------------------------------
------------------------------------------------RQA-------IR
SS------YVNT----LRID--------VPKHYSVYVLKSVFDVVCEG-TYP--------
--VGFP--TYVPGYFDD--------------------DIPY---IALCEVTVKP-D--VK
-----IP-VLW---------TDEDTNT---------------------------------
-----FYTAL-TS-VDI-----RLMNQLGGYKIKQV-----------GTLVWNA------
------------------------SYSLRDVAVH--------------------------
----------------------------RFDGIHRV---------NDKKTTEYVDYCRQL
FPC---------------------------------------------------------
------------------------------------------------------------
------------TDNTMLIFYAFCASY-CRRKLHNLI----------------------R
----------------AIDSHY------------------------------------L-
-GEYII--------------KH-----NYKEL----------------------------
------------------------------------------------------------
------------------------------WIRNTVK---IRD---------------TF
LSNVVKLR----------------------------------------------------
------------------------------------------------------------
------------------------------------------------------------
------------------------------------------------------------
------------------------------------------------------------
------------------------------------------------------------
------------------------------------------------------------
------------------------------------------------------------
------------------------------------------------------------
-----------------------------------------------------
>u0_Cotvi377830025
------------------------------------------------------------
------------------------------------------------------------
------------------------------------------------------------
------------------------------------------------------------
----------------------------------------MINIIKSFKNTNMEELPDNI
IDILKEYKNSIVLTRTNYGKGIIIYKNNLKNVESLINIDDLDILGITKYVSPTNQLYYKN
NLFIDEKE------------------------------TDEYYSPKTSISPLVDILKKVS
FVNSEINAVIDKITFTG--------------------------------NVSLYNINKWL
CES---------------------------------------------------------
------------------------------------------------------------
------------------------------------------------------------
-----------------------------------------------GLEKYRFVNYKRC
DDNDSYIKIDEMSIMYIGKHYIWVKNKNYNRPEMDILPYNIDFLTCKSV-----------
------------------WYKFIPTVVKLISTFVITI-----------------------
----------------------------------HSIL----------------TDNGPI
IYMITTR---------------PGKTF---------------------------------
---------------VNFNPTLLILEFIQWIREI--------------------------
-------------------------------------------MSNIHT--IRI------
------VSFFGSLLDFPLLKAIW--------------------------------P----
----KNSGW----IFIDDIYII-----SDD--------------GLKIILCDMSNFSNG-
----MDL----MEYCNYWNNN---------------------------------------
TDISYPNDFITIQEAKNKIKTLEKMSKNAI-----------------SVLYTAIMNNILF
--ISKIF----RPWDCISFTSL--------------EDILIT--KTIYNISSRMNIS---
-----------------------------------------------------------I
YNPAT------FDLKNFI------------------------------------------
------------------------------------------------YSS-------IQ
NK------NIKT----IDCE--------NKYKFNVYKIKSLL-NIIVSGKYP--------
--IGLP--TLVNPKDISS-------------------DSIY---LALCKVTIRRSD--LK
-----IP-LFY---------LE---------DISSKS-----------------------
-----FYTVL-TS-VDI-----KLAIEIGGYKIKEI-----------FILKWD-------
---------KYVNIEKE--LISN-IIKLRNVNID--------------------------
---------------------------KLANEICL-----FTFKNIEH------------
------------------------------------------------------------
------------------------------------------------------------
------------ISSNVLLFTAFLTSY-CRSKIHSLI----------------------C
----------------KIDNHY------------------------------------I-
-GSNVI--------------KY-----NHIEI-FT-NKQIYNN-----------------
------------------------------------------------------------
----------------------------------------------------------EF
LIETIYKNGEG-------------------------------------------------
------------------------------------------------------------
------------------------------------------------------------
------------------------------------------------------------
------------------------------------------------------------
------------------------------------------------------------
------------------------------------------------------------
------------------------------------------------------------
------------------------------------------------------------
-----------------------------------------------------
>u1_Shevi21492480
------------------------------------------------------------
------------------------------------------------------------
------------------------------------------------------------
------------------------------------------------------------
-------------------------------------------------MFKKQNNEFNI
INALETYKHSIILARLESGKGVIIYLNNLDLVRSVTKLSHLEIVGITKYVEPYFIDIHMH
KLFIDEVD------------------------------SEIFFSPKTSISPLVDIVKRRA
LENDKINKSVHKL------------------------------HVFENKNISLSEINYWM
CDN---------------------------------------------------------
------------------------------------------------------------
------------------------------------------------------------
---------------------------------------------GLSNYRFVNYKNSKK
GNDDYTLIDEMIIGCIGKHYIWVKQKKKYNRPELDILPYNVESIASKKL-----------
-------------------WSRNNIYDEVVTIIPIII-----------------------
----------------------------------NSII----------------TPLGPS
IYMMTS----------------FGKSF---------------------------------
---------------INFNSKELILCFLKWLKET--------------------------
------------------------------------------ILINIKT--AFL------
------VGFLSNVFDFLLLKASW--------------------------------P----
----KNIGW----NFIGNDYIV-----SDD--------------GFKLILVDIANFSCK-
----MEI----SDYFKQWNNK---------------------------------------
KKIIIPKDFITEEEAKCKIKSLEKIALESV-----------------LVLYDSINKQYDV
--LNNLI----YPFNMFSFNRIE-------------DIFLTK--IIQTSLSKVNNF----
-----------------------------------------------------------M
YYPLE------HDTVRFI------------------------------------------
------------------------------------------------MQL-------IR
FK------NVKTVN--YSPK--------KKNVM--FKVKSILD-IISLGRYP--------
--IGFP--IYKRSIDINN-------------------NNLY---IALCKVSKNS-N--VK
-----IP-IID--------------------DELETSV----------------------
-----FFTPL-TS-IDI-----KLMRKIGGYKIKEL-----------GVLEW--------
---------ENSITFHNDDFIKT-IDNIKEILSN--------------------------
---------------------------DIVDYIVNN------------------------
------------------------------------------------------------
-------------------------NELLEHYENNTT-----------------------
------------LNNYLLLFKAFSISY-CRFNIHSLI----------------------Q
----------------KIDSHF------------------------------------L-
-GDYVL--------------MY-----NYKEI-YI-------------------------
------------------------------------------------------------
------------SDDFKKDKNALYEMIYDL------------------------------
------------------------------------------------------------
------------------------------------------------------------
------------------------------------------------------------
------------------------------------------------------------
------------------------------------------------------------
------------------------------------------------------------
------------------------------------------------------------
------------------------------------------------------------
------------------------------------------------------------
-----------------------------------------------------
>u1_Deevi62637412
------------------------------------------------------------
------------------------------------------------------------
------------------------------------------------------------
------------------------------------------------------------
---------------------------------------MFKQIFKSLSDDNNDDENNHI
ITALEEYKFSIVLARTKCGKGIIVYSSNLSMVKSMIDLTTLEIAGITKYVEPCPPPMGPI
SKLFIDES-----------------------------ESDNYYSPATARSPLIDILIKRA
SSEKEIENNIKKLDIKG--------------------------------NVTVSEINYWM
CCN---------------------------------------------------------
------------------------------------------------------------
------------------------------------------------------------
---------------------------------------------GLAKYRFMNYRDDKI
KETSYTLIDEMIITYIGNHYIWVKDKLSYTRPELDILPYDIQSISQKNM-----------
------------------WSKIYPYNRHFLKIFSIYV-----------------------
----------------------------------NAII----------------TPTGPS
IYMISVY---------------PGKCF---------------------------------
---------------IDFDSKKLISEFLKWVRET--------------------------
-------------------------------------------MNNVST--IAM------
------VGYLSSIFDFSLLRASW--------------------------------P----
----EDSGW----TFIGYNNIV-----SKD--------------GLKILLLDVANFSCG-
----MTL----KEYCNHWERV---------------------------------------
-IITPPKDLITKHEAKLKIKLIERCALKTV-----------------TTLYNSINNHFTA
--INVLI----QPWFMLSFNKLEDMVI-----------------TKVLHMAAGKVGNN--
-----------------------------------------------------------M
YYPTG------NDSINFI------------------------------------------
------------------------------------------------YQS-------IR
SK------YVKT----VNTS-------QCLKTYSIYRLKSLLK-LIEFCKYP--------
--IGVP--KYVKEGSR---------------------DKLY---IALCEVTVKR-D--VR
-----IP-IIF---------LD---------DVTEPSYT---------------------
-----FYTPL-TC-VDI-----ELARMIGGYKIREL-----------GALQW--------
---------ESSVHISD--YLFDTINNIGKLSIE--------------------------
---------------------------DIEDNLIDK---------IMNISELFPHKEEDY
------------------------------------------------------------
------------------------------------------------------------
------------FPNYLLPFAAFSASY-CRMKLHSII----------------------K
----------------RVDSHF------------------------------------L-
-GEYVF--------------RH-----NYKEV-WI-------------------------
------------------------------------------------------------
------------NDSFKKDQLFLSEMIKVN------------------------------
------------------------------------------------------------
------------------------------------------------------------
------------------------------------------------------------
------------------------------------------------------------
------------------------------------------------------------
------------------------------------------------------------
------------------------------------------------------------
------------------------------------------------------------
------------------------------------------------------------
-----------------------------------------------------
>u1_Swivi18640110
------------------------------------------------------------
------------------------------------------------------------
------------------------------------------------------------
------------------------------------------------------------
-------------------------------------------MNIIKSLKSYNNNNLTI
SSALNEYKFCIILARTNYGKGIIVYSGNLVYVQSMVDISDLEIIGITKYVEPYPKPIKPI
GNLFIDEL-----------------------------DTELFYSPKTSISPLIDILKKRF
CNDDNIKTIIGSMTICG--------------------------------NVSVSEINYWM
YRN---------------------------------------------------------
------------------------------------------------------------
------------------------------------------------------------
---------------------------------------------GLYKYRFMNYRDSKI
TKDCEYTMIDEMVITYIGNHYIWVKNKAYNRPELDILPYNVENISLKNN-----------
------------------WSKIFPYNRDLIKIIAISI-----------------------
----------------------------------NAVI----------------TPTGPS
IYMITTYP--------------PGKTF---------------------------------
---------------INFDSNKLLSEFFKWLRED--------------------------
------------------------------------------IMNNITT--IIL------
------AGYFSSLFDFELLKASM--------------------------------S----
----PHMGW----SFIENDYMV-----SQD--------------GLKIILMDFANFSFK-
----LTL----EEYCQYWNKN---------------------------------------
-NAYNIKDLITKQEAKIKIKLLEKSSLKFI-----------------SVLYDSIITQSVA
--LNTLL----SPWNVSLFNRIE-------------DIIIVK-----SNYSAATHIGNS-
-----------------------------------------------------------V
YYPSG------YDAFNFI------------------------------------------
------------------------------------------------QQS-------IQ
SK------YVKT----VGVS--------NPKSYSVYRLKSIVD-IIGNESYP--------
--VGLP--MYVKSFNE---------------------DKLY---IALCKITIKN-N--IK
-----IP-IIF---------ND---------DINESSYT---------------------
-----FYTPL-TS-IDI-----QLARKIGGYKIKEI-----------CGLQWEESV----
---------RVKKCIDD--TIDN-VGNIYTDKSD--------------------------
---------------------------YVHNYLTQK--------------TDLIAHND--
------------------------------------------------------------
------------------------------------------------------------
------------IYHMNTLFAAFAVSY-CRKKLHTLI----------------------E
----------------NIDSHF------------------------------------L-
-GDYVI--------------KH-----NYREL-WISNTLTLDT-----------------
------------------------------------------------------------
-------------------------HFLCDTIKMN-------------------------
------------------------------------------------------------
------------------------------------------------------------
------------------------------------------------------------
------------------------------------------------------------
------------------------------------------------------------
------------------------------------------------------------
------------------------------------------------------------
------------------------------------------------------------
------------------------------------------------------------
-----------------------------------------------------
>u1_Molco9628971
------------------------------------------------------------
------------------------------------------------------------
------------------------------------------------------------
------------------------------------------------------------
--------------------------------------------------MEIRCLNWFE
AR-GEERALYLKAKTRAGDTLFVRFPHYYYYVVDGGTLSTLAPPPRAASALGEFELACID
ETLARADA----------------------------LHAPTRPRSQLWLLEEAQPRQIAG
ALLAEFMHITWFFLRNE--------------------------IEPNGCYRVPDAELEPV
CAR---------------------------------------------------------
------------------------------------------------------------
------------------------------------------------------------
---------------CFHCAAPRRAFATRV--------------PLFEVTHTYLFFDIEC
QFDKKFPSVFSNPVSHISFCYVDRLGTEVRFSLLNSDLLSEDSLRGCRR-----------
--------------------IATPDEFALEPGVTFCS-----------------------
----------------------------------EVVL----------LQLTKRLLERHF
DFIVTF----------------NGNNFDIRYVSNRLQLLTQSSVC---------------
---------------FRLPDQREPVKLVIYERSL--------------------------
-----------------------------------ASHRGAGGMANTSF--HVN------
------NNNGTIFFDLYTFIQKA---------------------------ERLDSY----
----KLDSISKNVFHCRARVLDAGAGECTLAGGPDANAEDRLRLFCEVLQTGNYVTLDT-
-----------VHVCRILGKR---------------------FFEHGFALR--VRCAESY
APGSLCELAFGKDDVDLRELYRHYSLAAA------------------LEMERYCMHDACL
--CKYLW----SYYRVPSKIDAAA------------ATYLLP--QCLALEYRASTLIKGP
-----------------------------------------------------------L
LRLMLRERVVYVRTQEPA------------------------------------------
------------------------------------------------RYT-------YG
GG------KV------FLPR----QKLFDTNVMV-FDYNSLYPNVCIFGNLS--------
-----P-------------------------------ETLVGVVANAHRLDAEI-NMQEL
-----RR-RFP---------EP---------AFLHVLCEAR-------------------
-----ARDGY----SEI-----AVFDRRRQGIIPKL------L----GTFM---------
---------EQRARYKA--LMRAASSGLERTLYD--------------------------
----------SMQYVYK----------VVANSVYGL----MGFYNSSLYSYSSAKCCTTI
GRVMITYLDRVVDGA---------------------------------------------
---------------------------TLCAGVLRLAAEPRNP-----------------
------------LLASAPPRARDVDVSAALGHELELR----------------FRSVY-G
----------------DTDSIF----LELNLREVQTTLAVARTLERVLNE-------HVL
FENFRV--------------EFEA---IYQNL-ILQSKKKYST--------------TKY
AADHRAGDAPE------HVSKGTSETRRDVSR--------------FHKLMISRYKAQLV
AL----------LAEARLSSRQVCIEMLRSLEVDLFAEFAARA-----------QPLEMF
LLSRMH------------------------------------------------------
-----HRNYKAPDNPNVELVNRYNRENLEPIELGERYYYAYVCASELPWQLAVANVRNHE
RIV----------DASYVLPERERVFYEIYFRRLATELVNLLDNKPLCAEFFTRLFGVRP
VFSN--------------------------------------------------------
------------------------------------------------------------
------------------------------------------------------------
------------------------------------------------------------
------------------------------------------------------------
------------------------------------------------------------
-----------------------------------------------------
>u1_Crovi115531723
------------------------------------------------------------
------------------------------------------------------------
------------------------------------------------------------
------------------------------------------------------------
--------------------------------------------------MDIKCLNWFE
NLREKKFLYLKARTSARDAVFIRFDIHSYSVTDDPSASATAESLGQFRVMHAEERVVYTP
AAARPPTE--------------------------------------ERRELFLVREALES
EYLTGFLRVNWFFVRHN--------------------------VDPSGCYRVAESLLSPL
GRK---------------------------------------------------------
------------------------------------------------------------
------------------------------------------------------------
---------------CFHCLDPGAAFATPI--------------PLFQVPSSYLFFDIEC
RVGKKFPSAFSDPVSHVSFVYVDREGAERRFTLINSDLLPADEPPPSEA-----------
---------------------ACARDVDTARPLTFCP-----------------------
----------------------------------ELVL----------LRFCKSILEQEF
DYVVTF----------------NGHNFDIRYIQVRLHVLAKEEIF---------------
---------------FSLPDGSERVRLAIYERNL--------------------------
------------------------------------NNHRSQSGGLANVSYHIN------
------NNNGSIFFDLYNFIKRE----------------------------ERLEC----
----YRLDVVSKNAFRCHALVE-AATPDGAATFREREAGDVARVFREVLTTANYVTVGS-
-----RV----HRIAAKSETG-----------------------EAGFRVTVAPAPGAEY
AVGSTHLLAFGKDDIDLQRLYGDYRLATA------------------ETIAAYCLHDASL
--CKYIW----HYYSVDCKIGAGA------------SAYLLP--QYLSLEYKSSTLIKGP
TLR--------------------------------------------------------I
LLENRIALLRRGKPRAHH------------------------------------------
----------------------------------------------------------YV
GG------KV------FAPA----NKVFSSNVIV-FDYNSLYPNVCMYANLS--------
-----P-------------------------------ETLMFVLVNRNRLDREL-HASEL
-----RR-LYP---------FP--DYVHVETSTAEPNAY---------------------
--------------NEV-----SVYSRRREGLIPKL------L----ANFI---------
---------AKRKDYKA--RSKRAGSVVEAKLFD--------------------------
----------SMQYVYK----------IVANSVYGL----MGFRNNALFSKNSAKSCTAI
GRAMIEYLDEVLNGS---------------------------------------------
----------------------SIIDNVLYLGRTPENIFSGEL-----------------
------------LHDKAVPLAAGL----EDEVVFRSV--------------------Y-G
----------------DTDSIF----LEINRRDVGTTLRLARAMEEIIND-------RVL
FGTFRV--------------EFEA---VYKNL-IIQSKKKYTT--------------TKY
PAGFREGDVPI------LVNKGTSETRRDICA--------------FHKELVNRYKTKLI
D-----------LLEQGRSSAEVSRLILRDLETFFEE---------------------DF
RRPQDTERFLISRMH---------------------------------------------
-----HNNYKRPDNPNFALINAFNAEHEDKIEIGERYHYLYVCDAERPWTFNPTDIKSYE
R------------VYRGRLPDGSRIFLEIYYRRVATEVVNLIDDRPLAIDFFKRVFGSRP
LFSS--------------------------------------------------------
------------------------------------------------------------
------------------------------------------------------------
------------------------------------------------------------
------------------------------------------------------------
------------------------------------------------------------
-----------------------------------------------------
>u1_Aviis451331308
------------------------------------------------------------
------------------------------------------------------------
------------------------------------------------------------
------------------------------------------------------------
------------------------------------------------------------
------------------------------------------------------------
------------------------------------------------------------
------------------------------------------------------------
------------------------------------------------------------
------------------------------------------------------------
------------------------------------------------------------
------------------------------------------------------------
------------------------------------------------------------
------------------------------------------------------------
------------------------------------------------------------
------------------------------------------------------------
------------------------------------------------------------
---------------------------------------------------HVV------
------------------------------------------------------------
------------------------------------------------------------
------------------------------------------------------------
----------------------------------------------------YQRVETKT
------------------------------------------------------------
------------------------------------------------------------
---------------KYP------------------------------------------
----------------------------------------------------------YI
GG------KV------FLPS----QKTFENNVMV-FDYNSLYPNVCIYANLS--------
-----P-------------------------------EKLVCVLMSNNKLESEL-NLRAI
-----RN-KYQ---------YP---------DYVHVVCDPR-------------------
-----LPGYY----NEI-----IVYDRRHQGIIPKL------L----NMFI---------
---------GKRKKYKE--LLKKSTTTIETTLYD--------------------------
----------SLQYIYK----------IIANSVYGL----MGFSNSTLYSYSSAKTCTTI
GRNMIMYLDSVMNGA---------------------------------------------
------------------------------VWENDKLI----------------------
------------FADFPRNIFSGEIMY-SKEIPVTPM-----------NDTFKFRSVY-G
----------------DTDSIF----SEISSRDVEKTVLIAREIEGIINS-------KVL
HANFKI--------------EFEA---VYTQL-ILQSKKKYTT-----------------
------------------------------------------------------------
------------------------IKYPASYKPGVN------------------------
------------------------------------------------------------
------------------------------------------------------------
------------------------------------------------------------
------------------------------------------------------------
------------------------------------------------------------
------------------------------------------------------------
------------------------------------------------------------
------------------------------------------------------------
------------------------------------------------------------
-----------------------------------------------------
>u1_Canvi40556059
------------------------------------------------------------
------------------------------------------------------------
------------------------------------------------------------
------------------------------------------------------------
--------------------------------------------------MDIRCVNWFE
NKGDIKYIYLKAITKDNGVIFIRFNYYYYYVYDSEEELKFKPIERIELGEFDIIKIDEVL
DDDIENIN-------------------------------ERKTYKSDLVVVKDVKRSREK
KYLGEYLDITWFYILNN--------------------------IVPDGCYRINKDNLKQI
YTD---------------------------------------------------------
------------------------------------------------------------
------------------------------------------------------------
---------------CYHCDNVKEMIIEEI--------------PIFEVKFTYLFFDIEC
QFDKKFPSVFVNPISHISCLIIDKKDEYKFTLINTDLLPDVE------------------
------------------PTISSRKQFCPRDKITFCS-----------------------
----------------------------------EVIM----------LRIMKKILEERF
DFVVTF----------------NGNNFDIRYISNRLTILEKKSIKFSL------------
---------------PDNTETTDLAIIGRFLSGG--------------------------
--------------------------------------------NFTNKTYHIN------
------NNNGVMFFDLYTFIQKT---------------------------ERLDSY----
----KLDNISKNIFNCNAIIKDISDDIITMEAGINENTKDKISIFSEVLQTGNYITIGN-
-----------SDISKIVYKD-----------------------IRSDSFTIKVVSNKPY
ECGSIQFISFGKDDVDLRSMYANYNLDIA------------------LDMEKYCIHDACL
--CKYIW----DYYKIPSKIDAAS------------STYMLP--QKSALEYRASTLIKGP
-----------------------------------------------------------L
LKLLLEEKVVYIREASKV------------------------------------------
------------------------------------------------RYP-------YI
GG------KV------FLPS----QKTFENNVMI-FDYNSLYPNVCIYANLS--------
-----P-------------------------------EKLVCILLNSNKLESDI-NLKML
-----KR-KYP---------YP---------DYVCVMCDSR-------------------
-----IEGYY----SEI-----IVYDRRNKGIIPKL------L----ELFI---------
---------SKRKKYKS--LLKEATTTIETTLYD--------------------------
----------SLQYIYK----------IIANSVYGL----MGFHSSSLYSYSSAKTCTTI
GRNMITYLDSVINGA---------------------------------------------
------------------------------VWENDKLI----------------------
------------LADFPRNIFSDKTMF-SKEIEVPPM-----------NETFKFRNVY-G
----------------DTDSIF----TEISNRDVEKTIKIAKILENIINT-------KIL
HANFKI--------------EFEA---VYTQL-ILQSKKKYTT--------------IKY
LADYKPGDKPI------RVNKGTSETRRDVAL--------------FHKQMIQKYKDLLM
K-----------MLMEGKNQQDITRDILQHLEVEMVSEFSNNK---------------EF
TKYLLSRKH---------------------------------------------------
-----HNDYKSATHSNFELVKQYNLINTEKIEIGERYFYLYVCDITLPWQKKLCNIQSYE
TIA----------DSKYFLPSDKRIFYEVYFKRIASEVVNLLTDKTQCILFFNRLFGTRP
VFSSD-------------------------------------------------------
------------------------------------------------------------
------------------------------------------------------------
------------------------------------------------------------
------------------------------------------------------------
------------------------------------------------------------
-----------------------------------------------------
>u1_Vacvi6969710
------------------------------------------------------------
------------------------------------------------------------
------------------------------------------------------------
------------------------------------------------------------
--------------------------------------------------MDVRCINWFE
SH-GENRFLYLKSRCRNGETVFIRFPHYFYYVVTDEIYQSLSPPPFNARPLGKMRTIDID
ETISYNLD----------------------------IKDRKCSVADMWLIEEPKKRSIQN
ATMDEFLNISWFYISNG--------------------------ISPDGCYSLDEQYLTKI
NNG---------------------------------------------------------
------------------------------------------------------------
------------------------------------------------------------
---------------CYHCDDPRNCFAKEI--------------PRFDIPRSYLFLDIEC
HFDKKFPSVFINPISHTSYCYIDLSGKRLLFTLINEEMLTEQEIQEAVD-----------
---------------RGCLRIQSLMEMDYERELVLCS-----------------------
----------------------------------EIVL----------LRIAKQLLELTF
DYVVTF----------------NGHNFDLRYITNRLELLTGEK-----------------
---------------IIFRSPDKKEAVHLCIYER--------------------------
-----------------------------------NQSSHKGVGGMANTTFHVN------
------NNNGTIFFDLYSFIQKF---------------------------EKLDSY----
----KLDSISKNAFSCMGKVLNRGVREMTFIGDDTTDAKGKAAAFAKVLTTGNYVTVDE-
-----------DIICKVIRKD-------------------------IWENGFKVVLLCPT
LPNDTYKLSFGKDDVDLAQMYKDYNLNIA------------------LDMARYCIHDACL
--CQYLW----EYYGVETKTDAGA------------STYVLP--QSMVFEYRASTVIKGP
LLK--------------------------------------------------------L
LLETKTILVRSETKQKFP------------------------------------------
----------------------------------------------------------YE
GG------KV------FAPK----QKMFSNNVLI-FDYNSLYPNVCIFGNLS--------
-----P-------------------------------ETLVGVVVSTNRLEEEI-NNQLL
-----LQ-KYP---------PP---------RYITVHCEPR-------------------
-----LPNLI----SEI-----AIFDRSIEGTIPRL------L----RTFL---------
---------AERARYKK--MLKQATSSTEKAIYD--------------------------
----------SMQYTYK----------IVANSVYGL----MGFRNSALYSYASAKSCTSI
GRRMILYLESVLNGA---------------------------------------------
-----------------------ELSNGMLRFANPLSNPFYMD-----------------
------------DRDINPIVKTSLPID------YRFR----------------FRSVY-G
----------------DTDSVF----TEIDSQDVDKSIEIAKELERLINN-------RVL
FNNFKI--------------EFEA---VYKNL-IMQSKKKYTT--------------MKY
SASSNSKSVPE------RINKGTSETRRDVSK--------------FHKNMIKTYKTRLS
EM----------LSEGRMNSNQVCIDILRSLETDLRSEFDSRS-----------SPLELF
MLSRMH------------------------------------------------------
-----HSNYKSADNPNMYLVTEYNKNNPETIELGERYYFAYICPANVPWTKKLVNIKTYE
TII----------DRSFKLGSDQRIFYEVYFKRLTSEIVNLLDNKVLCISFFERMFGSKP
TFYEA-------------------------------------------------------
------------------------------------------------------------
------------------------------------------------------------
------------------------------------------------------------
------------------------------------------------------------
------------------------------------------------------------
-----------------------------------------------------
>u1_Bovpa41057461
------------------------------------------------------------
------------------------------------------------------------
------------------------------------------------------------
------------------------------------------------------------
--------------------------------------------------MELKCLNWFE
NRSNDSRYLFLKARCSRNSVVYLRFVQHFYYVVRKSALREIVQPVAWTRDLGPMSVVSID
EIVARSAK----------------------------IPERERREEELCLVASVHKLSLPE
TFMSDFLNVSWFFVAHD--------------------------IDPDGCYRVDTSALRDL
GNN---------------------------------------------------------
------------------------------------------------------------
------------------------------------------------------------
---------------CFHCDDPGACFAEKI--------------PRFNVVKSCLFLDIEC
HFDKKFPSVFKNPVSHISFCVVDKAGAETRFTLTNSEMLSDEDLAAAAR-----------
---------------QGVPLCAEPQDVVFDAAVTLCP-----------------------
----------------------------------EVTL----------LRVAKRLLEMPL
DFVVTF----------------NGHNFDLRYLDSRLSLLAGEH-----------------
---------------IRFRLPDGSETVNFCVYER--------------------------
-----------------------------------TKTSHKGVGGVSSTTFHIN------
------NNNGTIFFDLYAFIQRT---------------------------EKLDSY----
----KLDAISKNSFHCTAVVEDVGRTTTTFRGDRSTDKDGNAAVFARVLSTGNYVTVDE-
------------HVCRVLHKR-----------------------VDDGGFTVELEDPACR
SPGDVVTLSFGKDDVSLADMYANYSLEVC------------------MDMARYCLHDACL
--CLYLW----EHYGVETKIAAAA------------STYLLP--QSVVFEYRASTCIKGP
LMR--------------------------------------------------------L
LLDNRTVMVRSDTKSKYF------------------------------------------
----------------------------------------------------------YE
GG------RVMA----PKQK------MYDKHVLI-FDYNSLYPNVCIYGNLS--------
-----P-------------------------------ETLVGVVVSDNRLEAEIAA--VD
-----IRRRFP---------AP---------RYIAVACE---------------------
-----PRSPE-FV-SEV-----AIFDREAKGIIPML------L----RSFL---------
---------DARAKYKK--LMKSAETAVDRAIYD--------------------------
----------SMQYTYK----------ITANSVYGL----MGFRNSALFSYASAKSCTAI
GRNMIMYLERTLDGA---------------------------------------------
----------------------TVRGARLTLAARPDNPLLRDAAFE--------------
------------GRGAEVEIDAAVAGDRADETVS-------------------FRSVY-G
----------------DTDSVF----LEVGSADIGFSRRVGRCLERVINE-------YVL
FENFKV--------------EFEA---VYCNL-IMQSKKKYTT--------------LKY
AVVDGGGSERV--------SKGTSETR-------------------RDVAPFHKFMI---
------------RKYKDMLCRTLAEEGSRNVGVEILR---SLE---------------DE
LTFEFESRAMPLE-----------------------------------------------
--------WFTLSRVHHKNFKSPDNPNIALVTKYNAENAESIEIGERYFFAYVCEEGPWR
RRLTNIKSYERVVDKTFALEKNERIMYEVYFKRLCTEIVNLLDNKAMSTLFFEKLFGCKP
VFTS--------------------------------------------------------
------------------------------------------------------------
------------------------------------------------------------
------------------------------------------------------------
------------------------------------------------------------
------------------------------------------------------------
-----------------------------------------------------
>u1_Psevi288804129
------------------------------------------------------------
------------------------------------------------------------
------------------------------------------------------------
------------------------------------------------------------
--------------------------------------------------MELKCLNWFE
NRSNDSRFLFLKARRADNAVVYLRFVQHFYYVVRASAVAEIAQPLAWTRALGPMSVVSID
EIVARSAR----------------------------IPERRRDEIELCLVASERKLAPPE
TFMTDFLNVSWFFVAHD--------------------------IDPDGCYRVDPALLRDL
GNN---------------------------------------------------------
------------------------------------------------------------
------------------------------------------------------------
---------------CFHCDDPGACFAEKI--------------PRFNVVRSGLFLDIEC
HFDKKFPSVFKNAVSHISFCVVDKDGLEMRFTLTNSEMLSDADLEEAAR-----------
---------------RDIPVCLDPADVKFDAEVTLCP-----------------------
----------------------------------EVTM----------LRVAKRLLEMPL
DFVVTF----------------NGHNFDLRYLDSRLSLLTGEH-----------------
---------------IRFRLPDGSEAVNFCVYER--------------------------
-----------------------------------TKSSHKGVGGVASTTFHIN------
------NNNGTIFFDLYAFIQRT---------------------------EKLDSY----
----KLDAISKNAFHCTAVVEEAREGAVSFRGDRSTDADGNAAVFARVLSTGNYVTVDE-
------------RVCRVLHKR-----------------------VSDGGFSVELADPAAR
APGDRVTLAFGKDDVDLADMYANYSLDVC------------------LDMARYCLHDACL
--CLYLW----THYGVETKIAAAA------------STYLLP--QSVVFEYRASTCIKGP
LMK--------------------------------------------------------L
LLENRTVMVRADTKSKYF------------------------------------------
----------------------------------------------------------YE
GG------RVMA----PKQK------MHDKHVLI-FDYNSLYPNVCIYANLS--------
-----P-------------------------------ETLVGVVVSDNRLDADIAA--VD
-----IRRQFP---------AP---------RYIAVPCE---------------------
-----PRSPE-LV-AEV-----AIFDREAKGIIPML------L----RSFL---------
---------DARAKYKK--LMKGAETAVDRAIYD--------------------------
----------SMQYTYK----------ITANSVYGL----MGFRNSALFSYASAKSCTAI
GRNMIAYLERTLDGA---------------------------------------------
----------------------AVQGTRLTLAAAPDNPLLRDEAFA--------------
------------GRAAELEIDAAVAGERTERVGFRSV--------------------Y-G
----------------DTDSVF----LEVGASDIAFSRRVGRCLERVINE-------HVL
FANFKV--------------EFEA---VYCNL-IMQSKKKYTT--------------IKY
AVCDGGGSARV--------SKGTSETR-------------------RDVAPFHKLMI---
------------RKYKDMLCRTLAEEGSGNVGVEILR---SLE---------------DE
LTFEFEARSMPLD-----------------------------------------------
--------WFLLSRTHHKNFKSPDNPNVALVTRYNATNAEAIEIGERYFFAYVCAEGPWR
RRITNVKSFERVIDKTFKLDKNERIMYEVYFKRLCTEIVNLLDNKAMCTLFFERLFGCKP
VFTG--------------------------------------------------------
------------------------------------------------------------
------------------------------------------------------------
------------------------------------------------------------
------------------------------------------------------------
------------------------------------------------------------
-----------------------------------------------------
>u2_Amsmo9964364
------------------------------------------------------------
------------------------------------------------------------
------------------------------------------------------------
------------------------------------------------------------
-------------------------MPFLGTGILKFDITQLQNKEKGSDYNAIRYLKRIL
NKPCDNDDILIPYDKLESKEINIKIYNWYIIKPSSLEQFIVCKCKDYDTEEIIYILFDIY
EYFLCDYELSESNTKLKNIKNNIDKYKNSFNSSYLVLEDYKIITNEVNIQYYYNYTEDSK
ITLNNNDLVLFMTPYKI--------------------------EKIYSKYNIFINQYRWF
YVL---------------------------------------------------------
------------------------------------------------------------
------------------------------------------------NNIEPSGSYRIN
MDNMQKIKTYNKNKTSYYCKNPKLLFSNYV-------------KIDKHIPASRVSIDIEC
QHFGEFPTANKFPISHICIDWYMDKNTNPIKKIITLINYEIIKNYVGEK-----------
------------KDKFIYTEVNKLLNTNKVYITIYCT-----------------------
----------------------------------EKYM----------LHFVLYTLRQDF
DYVLTY----------------NGHNFDFTYIQDRRKINKLKGLC---------------
---------------LDNVYSTNEIKISKFSYNQ--------------------------
---------------------------------------------DTTY--EID------
------STNGIIFLDLYNYIKKT---------------------------YPSSNSYKLS
EITKERFNIFCKISYNNNEYII-----EPLNTKANKNKISI---FYDVIRTANYCFINNN
PYKIKNKTEIIDDIEKLYDLT------SI----------KNSHNKKFTIYENDIPINDNY
ATVMLSKDDVDIGDKNAYVNFTKEKS---------------------DNIAYYCTHDTVL
--CNCIF-----KYDMIHDKIIAFS-----------NEYLLP--QCMAFKYKSSNNISGL
L----------------------------------------------------------L
KTLYSNKTMIYPGNVEFE------------------------------------------
------------------------------------------------K---------FE
GG------YV------IEPK-----QKYIDSLTAVFDFNSEYPSIIIEANLS--------
--PEKV-VKVIKLFDDEEAANKVEKYLK---------DNYKYPDYCYIKIIKDK----MY
-----KF-ILM---------DR--RELGVTTQMVKDGRE---------------------
-----MKNMY----KDL-----KNKNKDNV------------------------------
---------DLHNFYSSALYSKK-------------------------------------
---------------------------ITINSMYGL----SGSERFIFNSPYCAEYCTVQ
GQNCIKYIQTLVNNS---------------------------------------------
----------------------KYIDNVLILN----------------------------
------------KCNNPFTNEPIKTNY-PGNLNVNFT----------------FNVKY-G
----------------DTDSLFITVNFESKFNSKEEKVKVGHKCFTFLGNVINDKKNKIL
TDNFEF--------------EYEK---MYYWM-ILLAKKKYIG----------------E
VVINMDPLQLM------DDTKGTALIRRDCTV--------------IHKTILKNTINILK
DFLT--------NDNTGININVKINDYLSSAFKNIIE---NIQ---------------NL
DINDFKKSVKYS------------------------------------------------
-----GVYKDPNYPIELCVKEYNLKNPNDKITKGQRFDFIYAHKINEWSKDIKKWNIKYT
IDISKHVIILEDYLKNKNNYRICVEKYIKDILSNLDQIINDKNIIKNIDIMLNSYEPQ--
------------------------------------------------------------
------------------------------------------------------------
------------------------------------------------------------
------------------------------------------------------------
------------------------------------------------------------
------------------------------------------------------------
-----------------------------------------------------
>u2_Melsa9631524
------------------------------------------------------------
------------------------------------------------------------
------------------------------------------------------------
------------------------------------------------------------
---MSVFNNKIFKSTLSTDEYIDSDHAIHYIKKRTYDESIFKELTNDIENIRIHIINWYQ
YNYSKLERYIVCKCKNIDTDELIFFIFDFYHYFLCSKELVNNNNDLKDLINIIDEYKIGE
YEILENLKILDVDLIPK------------DYYNFEETDINIAKYRNLYLFKTIFKIQLES
EFNHSFLDYRWFYVLNN------------------------IDPSACYNIDITSDNCKIF
VTN---------------------------------------------------------
------------------------------------------------------------
------------------------------------------------------------
---------IHFKFKTYYVSNPKKLFMNKI--------------DPLPCKISRLSFDIEC
KQTGSFPDPKYMPISHICVECFYDDPKKNKILILTNCNLYEKNAKKNKK-----------
--------------VYDMNECEKILNMNSSVIKIYTS-----------------------
----------------------------------EKNI----------LIIFQCLLFHEF
DYILSF----------------NGHEFDIPYINTR-------------------------
---------------MDIYNLLKLRMLNPFGFPN--------------------------
----------------------------------------LNVIKGDASSRYTH------
------IEYSSILFDLYVYTKKT----------------------------YVLPE----
----YKLETVCKTKFNINAIAEL-IENTNNVKIIPKDTKNKLKIFYSVIRTANYCFIND-
IAYQINKNDIIDNMQKLYDKD----------------------AINQSIGVPFIVKNCNI
TGNIVVALSKDDIDIGDKSTYENYTIEKA------------------NEIGNYCIHDTVL
--CNKLFE---TDLIHEVITGYS-------------SQYLLP--QNQVFNFTSSNTATGQ
L----------------------------------------------------------L
YTLLQEKQMFKKYITE--------------------------------------------
------------------------------------------------KDE-------YE
GA------YV------FDPK--VKKKYITEPIIL-EDYTSLYPTIMRQINAS--------
--PEKIIKVITS-------------------------NDNIMNAKIDNYIFNTY-N----
-----YP-EYM---------YIDITNSNKLTTFIITDCR---------------------
-----KDGII------------PLMLKQGM------------------------------
---------EKRSFYKK--KMND-AKKANDDILY--------------------------
------NVYNSMQYTTK----------IFINSIYGL----MASETFMFNSKYCAQFCTAL
GRKCIKYTADILNNS---------------------------------------------
-------------------------------YNING------------------------
------------IFTVNNVINIFTKTH-IQTKYNSNI-----------QECFTLEIVY-G
----------------DTDSVFIIVHFKNKSLNDTYMLRLCKDIGIFISNTISNT--GIF
PKLFNL--------------EFGG---VKKWMLFI-EKKKYIS----------------Y
DIINYDTLEAK------IESKGTSLIKRDYSN--------------FHKHHYKTIIEIIQ
KS----------IENKNNNSKNVVIKYIDELIKNLVD---NLD---------------KL
NYMDFAVTKRY-------------------------------------------------
-----SGKYVSIDNIIELTVNKFNAKYPDYKIRKGDRFLYIYGIYMKPIDKSWNISYIKD
ISKKMIIIPSNLNNFNISEIRICIESYVIKLITDVSQLLDDKEITEKLSKYKKK------
------------------------------------------------------------
------------------------------------------------------------
------------------------------------------------------------
------------------------------------------------------------
------------------------------------------------------------
------------------------------------------------------------
-----------------------------------------------------
>At_Nitro504775958
------------------------------------------------------------
------------------------------------------------------------
------------------------------------------------------------
------------------------------------------------------------
------------------------------------------------------------
------------------------------------------------------------
------------------------------------------------------------
-------------------------------------------MAESVPVTDCKNLRRVF
TKK---------------------------------------------------------
------------------------------------------------------------
------------------------------------------------------------
------------------------------------------------------------
------------------------------------------------------------
------------------PQNRDPATSHKRRVYAIDT-----------------------
----------------------------------ETYN--------------------GN
IFLIADS---------------DGRFLD--------------------------------
--------------------KITPKSCLDWLFCR--------------------------
--------------------------------------------KYEGS--WCF------
------FYHLG--YDAEVILKLL-----------GSELFK---------------Y----
----KNTGR----LKFSFENYT-----IEYHPNKCLKISKG---HHSVIFYDIAQFYHA-
------------KLSDAYQNN---------------------------------------
-IRKLPKEYLDIKSKRSQFSITFYKRNT-------------------RKIRDYCITDCKL
--TKELA----EHWIKLFHDAFGFYPA---------RWVSSG--YLAEKVLINNGIN---
-----------------------------------------------------------F
PKFDDVP----YDVQEMA------------------------------------------
------------------------------------------------FSC-------YY
GG------RFEI----TKRG-------FIGTAYK-YDINSAYPHSLT--KIP--------
---DLTKGRWIKRKSIHKDAKL---------------------GFFRIIADIPD-C--KY
-----IP-PFP---------FR--TNG----IIIFPSGK---------------------
-----FETYV-TL-HEL-----KVADSKHY----KI------L----DSYQFIPNG----
---------KPVYPFEK--FVHS-MYDKRLELKK--------------------------
-------DGNPLQLPIK----------IILNSIYGK----TGQK---------------V
NRIM--------------------------------------------------------
------------------------------------------------------------
------------GNLFNPVIFASITGM-TRACLYDFVMQ---------NDIENDVVSF--
----------------ATDSVC----TTIPL---------------DIDS----E--RL-
-GEFSL--------------EE-----KADDV-FVLQNGFYRF-----------------
--------NGK------WKQRGIGKLGS------------------KEIEHLDTFEKDGK
LY----------YRFKVLRSSRLRSSILQDCIPQIGK---IRE-----------YVR-EV
NLNADRKRLWLNQIQSVD------------------------------------------
-----SRTKNDSVPISLSHFYKETI-----------------------------------
------------------------------------------------------------
------------------------------------------------------------
------------------------------------------------------------
------------------------------------------------------------
------------------------------------------------------------
------------------------------------------------------------
------------------------------------------------------------
-----------------------------------------------------
>El_Hydvu449687758
------------------------------------------------------------
------------------------------MTKYYDTLINLSDSQKEKIKKAIESDTNAS
IKLSYEDLNGEHKIALTESQRNRMKAAYLKNKGITLSLSRAQLKHNSKKNGGFLPLLGLI
GSVIASKVVTAIATGLLTGTAAAAGKDRLTSTEMPKEWSMPVDRVDKTAYIHDLAYKHYS
DKEHRNLADKMMLEQMDAIPNPAPREKLERKIIKPIISAKYGWIIPLKSKTGIEVADAFN
KIFKDRKCAKLWVDKGDYVMTTLKDQLARYKELYKNATTTEDRLGFNNRDRDGDLITFDS
SKVYISDKIMDINHVNTIRVTNSLVTGSIIDGAYSNVIYSFYPSAPVEIEGRLVKADGTA
YADDSLITLTHNGLMHLFERIEYKFSDTVVESINYPAEGVEGYDALSFMNSAKNNVIKIL
NNNKESKIYIVLLCEMERTDLKTGETITTIASFSTKAEKILESLSAFQQLGSSWRFVSVK
KMDINIIEYKPIKGKSYIPLPKELATKKAIINMKNEDNECFKWCVARFLNPKEKNSG---
------------------------------------------------------------
-RIDNDLKEQSEKLNWEKIKFPVSLEQITQFEKNNQDISVNVLGYESSVYPLHISKNINR
QHQIDLLHISNDETNHYCLIKSLSRLLSSQISEHNGKKHFCRNCLLPFCTEESLSNHKLY
CYTHDSVRIELPKPNTMTEFKNYNKSMRVPFVVYADF-----------------------
----------------------------------ESFIKPINTCSSNPNESYTKQYQKHT
PSSFCYHIKCF-----------DEKIYQSKLVTFTASNEDEDVAQKFVNMLEEDVKKIYN
DYLKFPKKMIFTMKDKNNFDNAKICHICEKDLNE--------------------------
--------------------------------DRVRDHCHITGKYRGAVHSDCNLQFKIP
KFIPVLFHNLSG-YDSHLFIKKL-------------------------------------
----SKGGKINCIPNNEEKYIS-FSKELKVNEFTNREGKKVEV-KLYLRFLDSFKFMAA-
-----SL----DSLTKNLSKDQCKNISRYYSGNELNLLLRKGVYPYEWVDS---IDKLNE
TQLPPKESFYSRLNDEGISDEDYLHAQNVWKEFYCETFK--------DYHNLYNESDVLL
--LADVF----ENFRDVCFNNYKLDPA---------WYYTAP--GLAWDAALKITEVK--
-----------------------------------------------------------L
ELLSD------YDMILMI------------------------------------------
------------------------------------------------KEG-------IR
GGISMVPNRLGTANNKYMEN--YDESKESTYIQY-LDANNLYGWAMSK-PLP--------
--THGF--KWMDEEELKNWKSTS--------------------CILEVDLEYPE-H--LH
DLHNDYP-LAP---------ER--LKIDKVEKLVTNLNHKKN------------------
-----YIIHY----ENL-----KLYERLGI-KLTKI------H----KGIKF--------
---------EESAWLSK--YIKL-NTDLRTKATN--------------------------
---------DIEKDFFK----------LMNNSVFGK----TMENIENRVDVRLVSKREEA
IKLASKPNYESRTIF---------------------------------------------
-------------------------DENLIAIHMKITKL---------------------
------------VYNKPIYLGMCILDL-SKTLMYQFHYDYIKN-----KYGDKAKLLY-T
----------------DTDSLIYEIKTKDFYADIANDIESKFDTSEFNKD----N--PA-
-VQNGFKVGVNKKVIRMFKDES-AGKQITEFI-GL-RSKLYSY-----------------
--KIDE--EDK------KRCKGVKRNV-------VKNY--------ITHEDYKDCLI---
------------NRKDQMRKMNVIRSHCHDVYTEEI------------------NKI-AL
SAEDDKRVIKEDG-----------------------------------------------
---------IHTLSYGHYKLK---------------------------------------
------------------------------------------------------------
------------------------------------------------------------
------------------------------------------------------------
------------------------------------------------------------
------------------------------------------------------------
------------------------------------------------------------
------------------------------------------------------------
-----------------------------------------------------
>a3_Humad542098364
------------------------------------------------------------
------------------------------------------------------------
------------------------------------------------------------
------------------------------------------------------------
-----------------------------------------------MALVQAHGSGSFH
PEAADPRRQPPRRCARKSSQGAVPEPTRTRRRRATAGHATGARAAPTARRSPSPPILNMQ
EATEPPPLPPKRKNKGTVVAPKGHGTLQAIDISTNGPVEIKYHLNLPHALEKILQVNLQS
LPTNLTPQRLRTLDSSG--------------------------LRALVLELRPSRAEIWT
CLP---------------------------------------------------------
------------------------------------------------------------
------------------------------------------------------------
----RGLVSMTTIETEDGQADANNIVEHEV--------------QTPGLNFPLKFLVKGN
QVQLIHEVHPVQRCEYCGRLYKHKHECSARRREFYFHHINSHSSNWWQE-----------
----------------IQFFPIGSHPRTERLFLTYDV-----------------------
----------------------------------ETYT------------WMGSFGKQLV
PFMLVMKLSGDERLVN---IA-YDLAMKLKWDRWQQDPKTFYCVTPEKMAVGQHFRQYRD
QLQTALAVD------LWSSFMNANPHLHEWALEHYALSDPTDLTFEELKKLPH-------
---------------------------------------IRGSPRFIEM--YIV------
------GHNING-FDEIVLAAQV--------INNRAEVPQPFRITRNFLPRAGKIL----
----FNDVT----FALPNPAYKK-RVDFQLWEQGTCDDIDFKYQFLKVMVRDTFALTHT-
-----SL----RKAAQAYSLP-------V----------EKGCCPYKAVNQFYMLGSYRA
DKDGFPLEEYWKDREEYLLNRELWEKKNQPGYDII------------KETLDYCAMDVLV
--TAELVAKLQESYAHFIRDSVGLPHAHFNIF----QRPTIS--SNSHAIFRQIVYRAEK
PNRTNLGPG--------------------------------------------------L
LAPS-------HELYNYV------------------------------------------
------------------------------------------------RAS-------IR
GG------RC------YPTY----IGILEEPLYV-YDICGMYASALTH-PMP--------
--WGTPLNPYERALAAREWQMALDDPTPISYF-----DKDLLPGIFTMDADPPD-E-LML
-----DP-LPP-------------FCSRKGGRLCWTNEP---------------------
-----LRGEVATS-VDL-----ITLHNRGW-QVRIVPD----E----LTTIFP-------
---------EWKCLARE--YVQL-NIAAKERADK--------------------------
------EKNQTMRSIAK----------LLSNALYGS----FATK-LDNKKIVFSDQMD-E
S--LMKGISAGTVNIKSSSFLETDNLSAEV---MPAFEREYLPQQLALLDSDPED---SE
DEQRPAPFYTPPA---------GTPGHVAYLYKPITFLDVEEGDMCLHTVEKVDPLVD--
------------NDRYPSQVASFVLAW-TRAFVSEWSGFLYEEDRGTPLEDRPIKSVY-G
----------------DTDSLFVTQRGHELMET-KGKKRIKKYGGKLVFD----P--DE-
-PDLTWLVECETVCASCGADAY-----SPESI-FL-APKLYAL-----------KCLYCP
SCHKTS--KGK------LRAKGHAAEA-------------------LNYELMVNCYLADM
Q-----------GAD-RQRFSTSRMSLRRTLASAQPG---A-------------HPF-TV
TETTLTRTLRPWK-----------------------------------------------
-----DRTLAALDAHRLIPYSRSRPNPRNEEVCWIEMP----------------------
------------------------------------------------------------
------------------------------------------------------------
------------------------------------------------------------
------------------------------------------------------------
------------------------------------------------------------
------------------------------------------------------------
------------------------------------------------------------
-----------------------------------------------------
>a4_Skuad363540916
------------------------------------------------------------
------------------------------------------------------------
------------------------------------------------------------
------------------------------------------------------------
--------------------------MNSYLYVTQNDIPYRLHISKKPIRDLIIEICWTF
NLFNCKKLSKQRKHCEQYILISAKYHPSKTNIQNIQNLPVKQITIWKKLTGHIVIQQEIK
NNYNTIDL--------------------------------DFLFVKTNFVWIKTWTKQQK
CTSCGRIYTKLHNCDHN--------------------------RSSYYYNQINISKKYWE
GIN---------------------------------------------------------
------------------------------------------------------------
------------------------------------------------------------
-------------------FQPIGENPNTK--------------KLFLIYDVETFSLTES
QGTILIPILLCFTIFGDDNLITLAKEEIQKDKTIKTKNNCYYWLSKEKN-----------
---------------FISTQFKLLRDNILQSLIHMFI-----------------------
----------------------------------NHIL---NQENLEILNDFIKENNLES
IYNIDIT---------------KEKNLL-----LSLKFEPLFL-----------------
---------------EFYVIGHNIQSFDEILLAT----------------QIL-------
---------------------------------------QQDKFTAKPF--LSI------
------NRNFMPRQGRILFNDITI----------QFPFPE---------------Y----
----YVEKE----EGNKNAEEI-----LSHLKEGNTHPNLIKTIYVKSMVRDTFQITHT-
-----SL----KNAAKAYNLP-------I----------AKGCCPFKAVNEFFSTNSFSG
DNENFPIQKYWANEEEYLEQKSIWLQKKESKYNLI------------NELIDYCILDVLV
--TEQLTKTLLTTFNQFIQDEFKLNCTFNIF-----KRPTIS--SNSHAIFRQIHFSK--
----------HGT----------------------------------------------K
PNKLPEIVAPSDEMYTFI------------------------------------------
------------------------------------------------RQS-------VR
GG------RC------YPTY----FGHFKDKIYI-YDICGMYASALTH-PLP--------
--YGMPVGENERVEQIQKLTDLLSKKDKISYF-----NQDIKPMIVTINAFPPN-T-ELL
-----NP-LPP-------------LCSKKSGKLCWTNEP---------------------
-----LHDEVVTS-IDI-----ITLHNRGW-KVKIIPH----K----LNTVFP-------
---------SWNTCCSD--YVKV-NILAKEKATK--------------------------
------ENNQVKRAISK----------LLSNALYGS----FATK-EDNDITIFENSLE-E
NDKIKEQLNKQELTISNISCIPTDQLPSTTFTNLPFFMKE---------KDDPIERSLET
DEELISPFNSDECQDDTDLNIQSNPTKHMTTYKPFSVVNVTADTLTIYTLKSTNTYPL--
------------NKRYPTQLASFVLAW-TRTFISEWADILYSDENHIPIENKTIKAIY-G
----------------DTDSLFLTEKGHNLMLT-KGKHRLKSPTSNLIFN----P--DK-
-PDITWSVECESTCQQCGGDAY-----STSSI-FL-APKLYGI-----------QNITCS
ICKESG--SGK------LRAKGHSTSA-------------------ITFEILTECFNYHK
T-----------CSNPQKKFVTERTALKRTLCKSYGK---F-------------SPF-TI
HQIQLIRELRPWN-----------------------------------------------
-----DPTLFFLTESVLIPYDVSHPNPRITPTFLIQEFEDE-------------------
------------------------------------------------------------
------------------------------------------------------------
------------------------------------------------------------
------------------------------------------------------------
------------------------------------------------------------
------------------------------------------------------------
------------------------------------------------------------
-----------------------------------------------------
>Ea_Entdi167395804
------------------------------------------------------------
------------------------------------------------------------
------------------------------------------------------------
------------------------------MFQILEKRREAQRRRRRNKRQQENRERVER
VNYLSDHTDNPNFNTDEIVNINPTSRVSVGNNSTCDNTSPSIFVPSVDANKTFVTIGERV
HRQNELKRNEKTLEEIEKQTIRRFNNRKERRDIYNLARERAIKERSRKTLHSNRESIGDR
NDTLYEEDGIDASYVDEVLEELNRNDEDFVNNILEEEGNNFTYTEEEIQNIDRIKMSNTS
DIISDLRPNLFGEINNR--------------------------ERWRRMLLETFRIIKLI
KEN------------------------------------------------------DLV
PLVEIYAGNAQRHFIINLDNTTITSFINRCLSFSYGIEEFWENYNRQDEEVRIPPGK---
----------------------------------------------IVSRIVITALLPPL
RELIEGGFFNFYLSDKYIIFKELLKLYQIY--------------VKNEIRIEENCFVKTL
IESRKLSEDEIRRIRSQLIGETVSKKTVKAIAEQYKLKVVLKKIKREVMSYGTREINIFL
FRWGKGNHYIINNNIKVTSYFIKHYEEINEYSYQNNI-----------------------
----------------------------------ELLS----------LMNVIKKQNNKY
VHSLNDFIPAFKAITL---LIDKNILIPISKEDIVKKMLFESDKFPLHVNAMSVSEFREI
REKEITENIAFTLLFADFECMIINEEHIPFCVVVSDEAGIMHEFYGINCGDEF-------
---------------------------------------IKFLERISNP--CCY------
------FHNLG--YDGRFLAK----------------------------------Y----
----GIVKI----IKRENIIYS-----MIVKTHR----------GKTLIFKDTLALIPT-
-----SI----SNFKNFFKLD-----GEY----------EKEVFPYMYYNHNTFNIGVVE
NCWIKEVPPWNDSKISHFKTNLIKTKCLYSDGRFNSK----------LYCLYYCRQDVEI
--LRKGF----LKYREMIKTHFNCDCV---------YYNSIS--SLAFNYFRTKCLSN--
-----------CD----------------------------------------------I
FEYT-------GIIRDFI------------------------------------------
------------------------------------------------SQA-------VI
GG------RNML----GENK-----KRIIENEIVDFDACSLYPSAIHRLRLP--------
--TGYP--FLMTKPINWYWERLMSEDQVTPNE-----EKFI--SFFIVKITVTN-V--GK
-----HR-KMP---------II--FNKIKGTNNYINDGAEMV------------------
-----VDSIY-L--EDL-----IKYQSIEY----EV------Q----EGIYWCG------
---------HKIDTFSK--EIEK-VYSFRATMKR--------------------------
-------DKNPAEIVFK----------LIMNSCYGK----TIQK-PTLTEYKFYRSKKDM
MRFWSRNYKSVIYAEQI-------------------------------------------
----------------------NGSDIWMVQTKAQMD-----------------------
------------SFYTPNIIGVLILSM-SKRIMNELIYLC--------EDND-IDVFY-Q
----------------DTDSIHI---LKEKLPLLE-----------YLFK----E--KY-
-GRELVGTKMGQFHSDFPTVKG-KESWAIKSI-FL-GKKCYLD--------------VLS
NIDDDI--DYL------IRMKGIPKDI-------------------IKKRAEESFGGNV-
------------IDLYEYLYYGGILSFDLSEGGPHFV---FER-----------DFT-VK
TLSSFKRTIKF-------------------------------------------------
------------------------------------------------------------
------------------------------------------------------------
------------------------------------------------------------
------------------------------------------------------------
------------------------------------------------------------
------------------------------------------------------------
------------------------------------------------------------
------------------------------------------------------------
-----------------------------------------------------
>vi_uncvi189036124
------------------------------------------------------------
------------------------------------------------------------
------------------------------------------------------------
------------------------------------------------------------
------------------------------------------------------------
------------------------------------------------------------
------------------------------------------------------------
------------------------------------------------------------
------------------------------------------------------------
------------------------------------------------------------
------------------------------------------------------------
------------------------------------------------------------
------------------------------------------------------------
--------------MISKPKYPYKNIFQEYFLIAGDT-----------------------
----------------------------------ESYK-------------FRTDYGQNQ
KLAIGSIY--------------DG------------------------------------
---------------LHYGNFKNKFEFISLISQY--------------------------
-------------------------------------------LNHKKI--LIA------
------FHNLKIDLQWLNLLDDF-----------------------------IQNK----
----DFLGYHLEQKMIGNVNYF-----RFVKKEKRI--------TKEIIFIDSTNFFKT-
-----KL----EKIGESLGYK---------------------------------------
----KFANEEYNLQFDEWNNYID------------------------KNGIELCNKDCLI
--LYKLL----EEMSKEKIIKFGISTA-----------------DSCFRTYKEKFMP---
-----------------------------------------------------------I
DFIDL------DAFNLIV------------------------------------------
------------------------------------------------REL-------YH
GG------RTEL----YHKM--------ISEYSYSVDINSMYAFVMKKYKYS--------
--VKFH--KIFDHRNLDLLLENLRN------------ESYNYILMISFSTKLSR------
-----TP-IMT-------KTKNGMLCDFQEQRQIFVTGQE--------------------
-----FLALYDAD-KDL-----IFQIHIAY----EF------------------------
---------INMDLFST--YIDY-FYDLKKNNTG--------------------------
----------IKKDFYK----------LCLTGLYGK----FGQR-ENFVNFEPYASFPEL
ENFKENQRINYN------------------------------------------------
-------------------------GKTYTLYENFYSYTVEG------------------
------------EYKNASLISAEITAN-ARIENYKIQ-----------NKIGFDNIYS-T
----------------DTDSFRINKKTLEFIAKNTD----------IMGE-------EL-
-GQCKI--------------EY-----DKSGIHYGYGLKDYEI-----------------
-ILDDG--TKI------TKKKGVRKDA-------------------VRILSLSELDLN--
------------SDKVKKIIKKYKIKSDKDLQKIYLY-----------------KSY-CF
KPLNHHKDVDVED-----------------------------------------------
-----VYKVLNYEITKLKYDKNGYSTIFENEDEFLKYNKINISEKNIDNCDVINR-----
------------------------------------------------------------
------------------------------------------------------------
------------------------------------------------------------
------------------------------------------------------------
------------------------------------------------------------
------------------------------------------------------------
------------------------------------------------------------
-----------------------------------------------------
>Um_marse594832679
------------------------------------------------------------
------------------------------------------------------------
------------------------------------------------------------
------------------------------------------------------------
------------------------------------------------------------
------------------------------------------------------------
------------------------------------------------------------
------------------------------------------------------------
------------------------------------------------------------
------------------------------------------------------------
------------------------------------------------------------
------------------------------------------------------------
------------------------------------------------------------
------------------------------------------------------------
------------------------------------------------------------
------------------------------------------------------------
------------------------------------------------------------
------------------------------------------------------------
------------GFKLKF------------------------------------------
-------------FHSSGTCSI-----ISVKGK-----------NGSIVFLDIMNWFVE-
-----SL----EKTGQRIGMP---------------------------------------
---KLKIDFETCSD---------------------------------SYLSTYCKRDVEI
--EIENF----KRFIKFLEDNSVAR-----------LCYTRA--STAMAAYLLRHYDKR-
-----------------------------------------------------------I
YIHNN------KEAIDLE------------------------------------------
------------------------------------------------RES-------YR
GG------RCEC----FYLG------RFSYANYYIVDVNSLYPYVMRNNSYP--------
--VKYE--KILHRISGEDLQRVI--------------ASKS----ITARVLINT-D----
-----EP-AYA---------VR-------HDRTIFPIGK---------------------
-----FWVTL-TT-PEL-----KYALEHNH--IVKI------K----QAVLY--------
---------KQANLFKT--YVDR-FYRLRQKFKA--------------------------
------EDNAEYVELCK----------KLLNSLYGK----FGQKADEWRKIGNCPDEPDR
VEICFQVGRSGVKQI---------------------------------------------
---------------------------RYLLGEIFELVGYGE------------------
------------CFNSFPAIAAHVAAY-GRMYLYKLM-----------KITGEGNYFY-C
----------------DTDSLIINETGLLNLQS-------------QIDD----S--IL-
-GGLKI--------------EE-----TTTRL-DIRGLKDYST-----------------
--------AGK------EVIKGIRKNAVKLQEGV------------YEQQQWPSFKGVLR
S-----------NDANIYKIKKIIKNLNREYTKGTVN---PDG---------------SI
VPFVLDETALL-------------------------------------------------
-------------PLQF-------------------------------------------
------------------------------------------------------------
------------------------------------------------------------
------------------------------------------------------------
------------------------------------------------------------
------------------------------------------------------------
------------------------------------------------------------
------------------------------------------------------------
-----------------------------------------------------
>Um_marse594832893
------------------------------------------------------------
------------------------------------------------------------
------------------------------------------------------------
------------------------------------------------------------
------------------------------------------------------------
------------------------------------------------------------
------------------------------------------------------------
------------------------------------------------------------
------------------------------------------------------------
------------------------------------------------------------
------------------------------------------------------------
------------------------------------------------------------
---------------------MVCRSQGYGMSSINRKPH---------------------
------------------ILKSEKTMAMPRHIIFFDT-----------------------
----------------------------------ETYQ------------ETIDKYSTRQ
RLRLGW-----------------ACYYRRPYGRHSAK-----------------------
---------------ADWFYFDTHIAFWRFVFEH--------------------------
--------------------------------------------TAPKLKLWVI------
------ARNLT--FDFTVVKGWR-------------------------------HL----
----RKAGHKLKFFHNQGTCNI-----ISVRNK-----------SKALVFLDSMNWFVE-
-----SL----EKTGERIGIK---------------------------------------
---RIAVDYKTCSK---------------------------------SELSAACKNHVLI
--ELENF----KLFIRFLEGNKVAR-----------LCYTRG--STAMAAFLLSHYTTK-
-----------------------------------------------------------I
YIHNN------KQAIDLE------------------------------------------
------------------------------------------------RES-------YK
GG------RVEC----FYLG-----DIKNENTYL-LDVNSLYPFVMRNNPYP--------
--VKYK--QIKRNITPKSLLASL--------------YSKA----VVAKVLIET-D----
-----LP-VYA---------VR-------RGRCMFPVGR---------------------
-----FWVTL-CT-PEL-----KYAFAHNH--IKQV------D----VCVLY--------
---------EQENIFRS--YVDK-FYALRMDFKS--------------------------
------AGVDEYEELCK----------KMLNSLYGK----FGQKGENWSKIGDCPNEPDR
EELVFNMDGRRVTKL---------------------------------------------
---------------------------RYLLGELFIMTGHGE------------------
------------SFDSFPAIAAHVTAY-ARMYLWSLM-----------QQAGYGNYFY-C
----------------DTDSLIVNEAGLWTLNQ-------------WLHA----T--KL-
-GYVKQ--------------CE-----KTQRC-IIRGLKDYTL-----------------
--------GHK------NVVKGIRKNATQITDGV------------FRQEQWPSFRGLLR
S-----------GEPDTYTVGSTVKHLNREYTKGEVN---PDG---------------VV
VPFVFADDY---------------------------------------------------
------------------------------------------------------------
------------------------------------------------------------
------------------------------------------------------------
------------------------------------------------------------
------------------------------------------------------------
------------------------------------------------------------
------------------------------------------------------------
------------------------------------------------------------
-----------------------------------------------------
>Um_marse594950636
------------------------------------------------------------
------------------------------------------------------------
------------------------------------------------------------
------------------------------------------------------------
------------------------------------------------------------
------------------------------------------------------------
------------------------------------------------------------
------------------------------------------------------------
------------------------------------------------------------
------------------------------------------------------------
------------------------------------------------------------
-------------------------------------------------------AAMAG
NESKHSPTPLIRNTCPNKYRNFDTRLPF--------------------------------
-----------------ILKTNSSLSGSLGQSPIFDT-----------------------
----------------------------------ETWQ------------NENENGSIRQ
SLRMGW-----------------ACYYRRAYGRHLAK-----------------------
---------------TEWLYFDNPVSFWHFVLEH--------------------------
------------------------------------------TERKNRL--WVI------
------ARNVA--FDFTVVKGWT-------------------------------HL----
----RKAEYKLKFFHNKGTCNI-----ISVRNK-----------SQSIVFLDSMNWFRE-
-----SL----EKTGKRIGIE---------------------------------------
---RIAVDYKTCSE---------------------------------SELKTACKNHVLI
--EFENF----KLFVAFLEHNKVAR-----------LCYTAG--STAMAAFLLGHYNTK-
-----------------------------------------------------------I
YIHNN------EQAIRLE------------------------------------------
------------------------------------------------RES-------YK
GG------RVEC----FFLG-----VLENDNCYM-LDVNSLYPFVMRNNLYP--------
--VKYI--KLLHKITPTTLAAYL--------------DNRA----VSAQVLIKT-T----
-----EP-VYA---------VR-------RERTIFPVGC---------------------
-----FWTTL-TT-PEL-----KYALAKGH--IKEV------A----DCVVY--------
---------KQENIFGS--FVDK-FYNMRLMFKS--------------------------
------KGNREYEQFCK----------YIMNKLYGK----FGQKGEEWSKIGDCPNEPDR
EELVFNMNGRRVSKL---------------------------------------------
---------------------------RYLLGQVFLMSGVGE------------------
------------CFDSFPAIAAHVTGY-ARIYLWRLM-----------QEAGWGNYFY-C
----------------DTDSLIVNEKGMQCLKN-------------YIHN----T--SL-
-GGLKI--------------VE-----QSRNV-IIRGLKDYSI-----------------
--------SQK------QVIKGIRKNAVCVEDGV------------YEQEKWPSFRGLLR
S-----------GKPEDYIVETVTKHLTRKYTKGNVN---LDG---------------VV
LPYVLDEQI---------------------------------------------------
------------------------------------------------------------
------------------------------------------------------------
------------------------------------------------------------
------------------------------------------------------------
------------------------------------------------------------
------------------------------------------------------------
------------------------------------------------------------
------------------------------------------------------------
-----------------------------------------------------
>El_Babin31071312
------------------------------------------------------------
------------------------------------------------------------
------------------------------------------------------------
-----------------------------------------------------------M
EYNINYGQAISDITAELGEEVFNSFPQIAKDALIEKERQILHNKWKNKNIEEINERTKKS
KIMAKEMASLKVSDRIGYGEPLGRMIRHKSISLGLEESCEFSNVEASPVLHAGARLFGFR
KETILGIHNVLLVYLKKVRVLVIYLEHHSYMYFKIITNGRRSASTRSVGLDKHTYEEDVK
ILFEQFDKLILNINKVA--------------------------HGYEHIFMDTSNNYTTF
HIS---------------------------------------------------------
------------------------------------------------------------
--------------------------------------------------------ALYF
PKPRSVLQWGQNIPEIINCGVFDIFTANSIQTDCIAQCSNYIWKGIMLKSIDDIINKANG
NVCIVYPQSYINHVKEIKSYSDIRIHSNLPIKSLAVIDQAIVYLIQYRE----------H
LGVLHNMRTQSRNTRTTTFKPLSKFSKATKVTVCFDI-----------------------
----------------------------------ECYF-----------DPANETGRIHI
PYLCCASFIY------------NDIIGNI-------------------------------
---------------LEFTGRDCIAQMIEHIVDI--------------------------
------------------------------------------CTDLKIKNIELV------
------AHNGGA-YDFHYILSSM-------------------------------------
----YDPSVIQNILMRNNNFIS-----FSFKHE-----------GINFNVKDSYSFLLC-
-----SL----SNAAKAFLTD----DTDF----------SKSDFPHHDVRTAEDLQKTYQ
KWKSIETIINADIEKDKMLITSEHIINYDEKEESRKLI---------DWAKEYCCNDVLV
--LAKVW----IEFKSAVFSIFNTNIVD--------QTYTLA--GMSFKLFECNLEPGIK
-----------------------------------------------------------L
YHPI-------KEDYMNM------------------------------------------
------------------------------------------------RDS-------LI
GV---------V----YSMN------GIYEDILC-LDVKSLYPAAMAFYDQP--------
--YGNY--RRVK--------ERI--------------KEEL--GVYYVKVYTDE-N-RSN
-----SG-FFP---------IR--HNN----KITYNFHGKVA------------------
-----YYAWY-TS-VDI-----DIGLSEGH-KIKYIAFDEEGI----VGYSWI-------
---------QKGKIFQK--YIEDVLYKLKLQYEN--------------------------
------ERNKVKRKVIK----------IIMNSLWGK----FAQK-WQDTAYSIKSESD-V
DYNQEEPY--KIWDT---------------------------------------------
-------------------------DYMLIKSHMEAA-----------------------
------------YSSKPIQNGVFTLSW-ARHHMKLIWDSC--------ASPNAEQLYS--
----------------DTDSIF----VRKDDFDLNGSFELNGKLVPVIGS-------DV-
-GQLEL--------------EC-T---FNRLL-CV-GKKQYMG--------------HYI
SYDDDG--EPI--IKYKKRFKGVPSAY-------------------IHPDLYTH------
L-----------LENPSNTAKISFLKFKREWGSIKGY---IEH-----------KNV-KA
T-----------------------------------------------------------
------------------------------------------------------------
------------------------------------------------------------
------------------------------------------------------------
------------------------------------------------------------
------------------------------------------------------------
------------------------------------------------------------
------------------------------------------------------------
------------------------------------------------------------
-----------------------------------------------------
>f2_Bacph12248109
------------------------------------------------------------
------------------------------------------------------------
------------------------------------------------------------
------------------------------------------------------------
------------------------------------------------------------
------------------------------------------------------------
------------------------------------------------------------
------------------------------------------------------------
------------------------------------------------------------
------------------------------------------------------------
------------------------------------------------------------
------------------------------------------------------------
------------------------------------------------------------
---------------------------MARSVYVCDF-----------------------
----------------------------------ETTT----------------DPEDCR
LWAWGWMDIYNT------------------------------------------------
---------------DKWSYGEDIDSFMEWALNS--------------------------
-----------------------------------------------NS--DIY------
------FHNLK--FDGSFILPWW--------------------------LRNGYVH----
----TEEDRTNTPKEFTTTISG-----MGQWYAVDVCINTRGKNKNHVVFYDSLKKLPF-
-----KV----EQIAKGFGLP---------------------------------------
-VLKGDIDYKKYRPVGYVMD---------------------------DNEIEYLKHDLLI
--VALAL-------RSMFDNDF--------------TSMTVG--SDALNTYKEMLGVKQW
EKY--------------------------------------------------------F
PVLS-------LKVNSEI------------------------------------------
------------------------------------------------RKA-------YK
GG------FTWV----NPKY----QGETVYGGMV-FDVNSMYPAMMKNKLLP--------
--YGEP--VMFK--------GEYKKNV----------EYPLYIQQVRCFFELKK-D---K
-----IP-CIQ---------IKGNARFGQNEYLSTSGDE---------------------
-----YVDLY-VTNVDW-----ELIKKHYDIFEEEF------I----GGFMFK-------
---------GFIGFFDE--YIDR-FMEIKNSPDS--------------------------
--------SAEQSLQAK----------LMLNSLYGK----FATN-PDITGKVPYLDEN--
------------------------------------------------------------
---------------------------GVLKFRKGELKE---------------------
------------RDPVYTPMGCFITAY-ARENILSNA-----------QKLY-PRFIY-A
----------------DTDSIHVEGLGEVDAIK-D-----------VIDP----K--KL-
-GYWDH--------------EA-T---FQRAR-YV-RQKTYFI-----------------
--------ETT-----------------------------------WKENDKGKLVVC--
E-----------PQDATKVKPKIACAGMSDAIKERIR---FNE-----------FKI-GY
STHGSLKPKNVL------------------------------------------------
-----GGVVLMDYPFAIK------------------------------------------
------------------------------------------------------------
------------------------------------------------------------
------------------------------------------------------------
------------------------------------------------------------
------------------------------------------------------------
------------------------------------------------------------
------------------------------------------------------------
-----------------------------------------------------
>f2_Bacph22855149
------------------------------------------------------------
------------------------------------------------------------
------------------------------------------------------------
------------------------------------------------------------
------------------------------------------------------------
------------------------------------------------------------
------------------------------------------------------------
------------------------------------------------------------
------------------------------------------------------------
------------------------------------------------------------
------------------------------------------------------------
------------------------------------------------------------
------------------------------------------------------------
---------------------------MPRKMFSCDF-----------------------
----------------------------------ETTT----------------KLDDCR
VWAYGYME--------------IGNL----------------------------------
---------------DNYKIGNSLDEFMQWVMEI--------------------------
-----------------------------------------------QA--DLY------
------FHNLK--FDGAFIVNWL-----------EHHGFK---------------W----
----SNEGL----PNTYNTIIS----KMGQWYMIDICFGYKGKRKLHTVIYDSLKKLPF-
-----PV----KKIAKDFQLP---------------------------------------
-LLKGDIDYHAERPVGHEIT---------------------------PEEYEYIKNDIEI
--IARAL----DIQFKQGLDRMTA------------GSDSLK--GFKDILSTKKFNKV--
-----------------------------------------------------------F
PKLS-------LPMDKEI------------------------------------------
------------------------------------------------RRA-------YR
GG------FTWL----NDKY----KEKEIGEGMV-FDVNSLYPSQMYSRPLP--------
--YGAP--IVFQGKYEK--------------------DEQYPLYIQRIRFEFELKE--GY
-----IP-TIQ---------IK-KNPFFKGNEYLKNSGAE--------------------
-----PVELY-LTNVDL-----ELIQEHYEMYNVEY------I----DGFKFR-------
---------EKTGLFKE--FIDK-WTYVKTHEKG--------------------------
----------AKKQLAK----------LMFDSLYGK----FASNPDVTGKVPYLKEDGSL
GFRVGDEEY---------------------------------------------------
------------------------------------------------------------
------------KDPVYTPMGVFITAW-ARFTTITAA-----------QACY-DRIIY-C
----------------DTDSIHL---TGTEVPE-------------IIKDIVDPK--KL-
-GYWAH--------------ES-T---FKRAK-YL-RQKTYIQ-----------------
DIYAKEVDGKL------IECS---------------------------------------
------------PDEATTTKFSVKCAGMTDTIKKKVT---FDN-----------FRV-GF
SSTGKPKPVQVN------------------------------------------------
-----GGVVLVDSVFTIK------------------------------------------
------------------------------------------------------------
------------------------------------------------------------
------------------------------------------------------------
------------------------------------------------------------
------------------------------------------------------------
------------------------------------------------------------
------------------------------------------------------------
-----------------------------------------------------
>x1_Entph9626351
------------------------------------------------------------
------------------------------------------------------------
------------------------------------------------------------
------------------------------------------------------------
------------------------------------------------------------
------------------------------------------------------------
------------------------------------------------------------
------------------------------------------------------------
------------------------------------------------------------
------------------------------------------------------------
------------------------------------------------------------
------------------------------------------------------------
------------------------------------------------------------
-------------------MPRRSRKKVEYKIAAFDF-----------------------
----------------------------------ETDP--------------FKHDRIPK
PFSWGFY---------------NGEIY---------------------------------
---------------KDYWGDDCIEQFIYWLDTI--------------------------
---------------------------------------------EEPH--VIY------
------AHNGGK-FDFLFLMKYF--------------------------------R----
----GKLKI----VNGRILEVE----------------------HGIHKFRDSYAILPV-
-----PL----AASDEKIEID---------------------------------------
---------YGKMERETREQHK-------------------------AEILEYLKGDCVT
--LHKMV--------SLFIAEFG-------------MRLTIG--GTAMNELKQFH-----
-----------------------------------------------------------P
YDPVR------KGFDEAM------------------------------------------
------------------------------------------------RPF-------YF
GG------RCQA----FEKG------IIEDDIKV-YDVNSMYPHAMRNFRHP--------
--FSDE--FYEA--------NEIT-------------EETY-----FIEWEGEN-N----
------G-AVP---------VR--TKT----GLDFNQRS---------------------
-------GIFHTSIHEW-----RAGIDTGTIKPNRI------I----RTINF--------
---------TETTTFGA--FIDH-FFSKRDAAKK--------------------------
------AGDLFHNIFYK----------LILNSSYGK----FAQN-PENYKEWCITEGG--
--IYLEGYDGEGCEV---------------------------------------------
----------------------QE-HLDYILWGRPAEM----------------------
------------FNYFNVAVAASITGA-ARSVLLRAL-------------AQAERPLY-C
----------------DTDSIICRDLKNVPLDA---------------------Y--QL-
-GAWDL--------------EA-T---GDKIA-IA-GKKLYAL-----------------
-YAGDN--CVK------IASKGASLVPRD-----------------IGFLMPPDMEPKAA
K-----------KVAQQKAKNIGGEKILKVANGGVYD---FVN-----------DAP-SF
KLNG--------------------------------------------------------
-----NVQFIKRTIKGT-------------------------------------------
------------------------------------------------------------
------------------------------------------------------------
------------------------------------------------------------
------------------------------------------------------------
------------------------------------------------------------
------------------------------------------------------------
------------------------------------------------------------
-----------------------------------------------------
>Er_Jakli501595241
------------------------------------------------------------
------------------------------------------------------------
------------------------------------------------------------
-----------------------------------------------------MVMSSIK
SLLLEFQLSIPKVFSSFPKNPFWNHHNYMWDSITKLNPSTQDRIVEKLTTKPKIRSKSKE
KENSIEIMKKELDHKNNPLDYFVIYPQFFYYDSTYVDFLKNSHDSSTNLPFDFSKSDSFL
VFMTQALVHKISRGTGTSVQAFELSPEKKKRSQDFQSLLSGFLNPSLNMSSPLTNPKLGL
TLDSPSLELQEHISKIT--------------------------AQLQKQLDLYQTISYPK
SFQ---------------------------------------------------------
------------------------------------------------------------
---------------------------------------------------------NTY
DSHSIIDQGTQTQAESNHSASSSNPLSSSLQLTLKDLLLDQLSENELVIIYRMLIFIDQH
CHFSYPSQTTVKPGFITENTELSNQELNSLQDLQKDIGRQLIYVHKGTK----------I
ALSKIIQGLLQLSPIFAPMIKNIMKSPDSNDIISFDL-----------------------
----------------------------------DLPK----CNLHTTKFAQDNCENGIK
PLTFMDYQSIL-----------PADLERINYSNPFTQAMQDASTKSQVKNSTTLGHNKI-
---------------SNSQMNNPNQILIPFLEEA--------------------------
---------------------------------------SFLQPAFLTALFSLP------
------SPTFSSYFQEFVINTYL---------DRENPLYTRKDLSTYLCLFQGQSWDFFL
SHHLKTSSLVVHSCIYHSMLIT-----RFFFGFRLDQFRTLPQLAKAVYLNRFFSSVKS-
-----TIHGHNQSPQDLLKTE-------T----------QLVSVQEDISKDTQQHPADHL
KGYTTRYGFIPRKLLTSTLFANKKKTFSGHSLGLDHLLDLPILPKKDSKEKNHSPKGTVL
IENQPIYQDIKNSLQELEWTIKSFDDIF--------GSCTIQ--ELKELLKRASNQKPKE
LPHQDHLQAAL------------------------------------------------K
LRIELQQNLQLAQKTKAI------------------------------------------
------------------------------------------------QDA-------YY
PG------HVEV----YQAK--------VDKGYH-YDFNSLYPFIMKSYDMP--------
--IGVP--ILWN--------GQEL-------------QQCF--GYLKVKVTSPD----LL
-----KP-LLP---------VK--IANE---DVIYPNGT---------------------
-----WEAWY-FS-EEI-----KSAVKKGY-QV-EI------L----QGYLYTRF-----
---------PGKKLFGT--FINN-FNKVKSTSVQQLVEHLPQDLKIPSSICNSTSSQPFQ
DYSVKLICT-LRKEFSK----------LMMNSVYGK----ISQH-KLIYQSFIAADQVQT
SRPMKEFYAPSIVPYLSTFRVGDP-------------------------LNSQSNPISRI
LRHPSAFVSHHDSMENSPYYPQDNYKVNGILHQNQPNAIDLQTGFQLVTMPQTRKTPIYQ
DFSTRLSPDKF-QNGANLAIGAAITAY-ARVLMHETF-----------LSNPSIDVTY-M
----------------DTDCVV----TTAPLPS-K-----------LLSP----N--EI-
-GKLKNVVTQERSKQNLPVSHHDKDNYFTQGF-FP-NIRSYGY----------LSHFSPP
TSSFNN--QSIAPYCHTTSVMGPVKQQQS-----LKIF--------SHFKQLCNTIFSHA
L-----------VTTFSILPQLYRKQYKKDEEKHYII---YYS-----------NPI-HL
GITVFKRYIDTLLWLRQHLSS---------------------------------------
-----NQNTIYIPSLLTTQLHLRRFYLYTSDNLARHPVVPTVYHSLPLTICDQLLPSNEI
TVTNLIGTYAYTPQKIFVGNILYNPAFHGPIHNILIHNSDQRRTIAQILYLKDLVFICKD
ILDNYQHFSQQFHNNMEQWVAHKLAISQPLGNETQQQYQERKAYWQKVVQVVFKMMVYYN
YR----------------------------------------------------------
------------------------------------------------------------
------------------------------------------------------------
------------------------------------------------------------
------------------------------------------------------------
-----------------------------------------------------
>El_Caebr341879953
------------------------------------------------------------
------------------------------------------------------------
------------------------------------------------------------
------------------------------------------------------------
----MNKFDNNFNETPGENASAATHQEGQTKNEETNVRETVMTHRRNIESSSTNSAPTDN
LLIEQFGGATLEVLKTLEKKAPSDYAKFFKTIQLDVQLPKTVTMDPLGPENFGTMVVELI
KKYTPENATTETRVGVTFDSPEFEAGTAVGLSITPIDKVSSEKIVHTMELLTQSNKSPLE
IQNARLQVTLKYFTPPS----------------------GSGLRKREFGMEDILESNLFE
KKPRDDEHEYEHSEHIEESEEALEDDDECEELNNDTESKEKLPRSNIMKNDVTNDCLIHA
VYQSFMYHEAFHGTTAENRKRGYTRYRYSLRKSPSHPNRCGKVFAEKAGITKSRNFG---
------------------------------------------------YTDIQKLQDTVF
AGKLQIIAIVEHQSTPYFAGPYLGKNKTIT--------------VFLKDVNGEGHFAGVR
KLPALLKTKYYCCLCQTKSGTFSTHYNCPLLHRPCGALDCPTSPDDVPI--RCVKCTVVF
RSKTCLENHRKIGPKAGRSRCDYTKLCKKCGQVYYTN-----------------------
----------------------------------KSKA------------KGEHECGKKW
CYRCQWKMPLKHDCKMFKSVKDEKKLTWKRFAYDFESMVDEETGEQIPVLFIAIKYCKKC
STTIPTTLEEAQTMSCDTCSKNGRCKVIDCIRDG--------------------------
---------------------------------------NRFINVAKEATEWIFSNENTG
FVGI--AHNASG-YDAQFILKSL--------------------------------I----
----SSNKAAPNVIMAGTKIIS-----LR---------------HKGVHLIDSLKYLTM-
-----SL----AAVGKAFQIP-------T----------EKGDFPIKFIKR----ENFDY
EGPLPENKFYNLNNKSPNVKAKLVDFLDEERAKGKIFKFV-------DELFKYCYGDVFI
--LASAL----KVFEKDFEAVTNVCLFE--------ESVTAA--SAAMKVFKRQHLTNKN
PIVLDARPSASMKSSVISQKYMAWFESVEKVTVA-------------------------T
ATTSGERKIGNYSVDGFVEPCPKYPRGLVIEFMGCYWHAHECKYTDRSIIEDENGEEIRE
RDNKRIAFLEQYHEVKVVWECDVNKELKSNAEMKHFFDTFEPVDMIEMEKA-------LS
GG------RTEV----FKLH----ADNRRGTLKH-VDVVSMYPAAMKFQEFP--------
--VGPP--KSISRREIPTPITTKAQI--------------FWRGFISCQILPPR-Q--LE
-----LP-LLP---------MK--PSG----KLVFALCWQCAKTSNQY-------NCTHS
DEQRCFTGTF-TT-VEV-----TKALELGY-TITKV------F----GAISYQRWAKNDD
N--------GNGGLFTS--YMNA-MLGLKIYASGWPADVQTEEEKTRFIEDYR-KQGIVL
NDRDRFVESPGARLAAK----------LLLNSLWGK----FAQR-VDVPNTSVIIGPS-Q
FWKLFHDTAVVIEDVWT-------------------------------------------
----------------------LN-D-TVMVQHRSRSEALKS------------------
------------LSTGAMHIAAHVPSY-GRLHLYRLM-----------EKVGPENICY-T
----------------DTDSVIYIVPHGETDPLAD-----------EMGP-------FL-
-GQCTS--------------EL--SGKVTKFV-TT-GAKSYCY--------------KEV
LANDEE--KIK------IKSKGISLNSEA-----AKR---------VTMEKMETLVDEV-
I-----------NG-SLRSVVEVPQQQVRRNRDHSVF---FKE------------VQ-KR
FRYTFDKRRVLPD-----------------------------------------------
---------GSTLPYGFC------------------------------------------
------------------------------------------------------------
------------------------------------------------------------
------------------------------------------------------------
------------------------------------------------------------
------------------------------------------------------------
------------------------------------------------------------
------------------------------------------------------------
-----------------------------------------------------
>El_Caebr341887934
------------------------------------------------------------
------------------------------------------------------------
------------------------------------------------------------
---------------------------------------------MSGIQQEVFDVVKDL
VEKVVVSEEIERVVADLVNNVVEKEQSIQVEEQEEEQEWPEQVGGANLRVGGKVVKVSGG
RFKGSATSVTLQIEIPRNMIAHPNGPELFGQDVIRLILQNAPAAGSQNKIKVGVTFESDE
LHESVGLSLKDIQLINYMDVVGSMENMAQSNKSPLELDVPRLSMRITYITFPNGSGKRRY
THEKLLNEIAFEKKRRG------------------------MSNGEDEDFEALHNNEDVV
QDDAARGFLDNEAREVHDNEEEEEEEEEDVDLGFDEGGNEIKSGNVMRNNVSKDCLPHAL
YQSMCYRTFKNNRTLINRKLYLDSLAKTDNQQRYRRIHEAVSEMKRRAGVEKSTNFD---
-----------------------------------------------------YEDIEKF
QNTVFANFQIVVLMDRHYIPYFQGPFVGEG--------------KELYVSLENQHYCGVR
TLCALFKTKYYCSLCQTGYRDVKAHYKCKLLHQTCGKFKEDCPKTPFDIKTPCASCGITF
RSVVCFKNHKLKGPRGGKSRCDLTHTCKKCNKPVYQN-----------------------
----------------------------------KHTRPHVCGNSFCHRCFEDREEGHHC
TMRRSVK---------------DEKKLTRKRLYFDIESRTDENGQQYPVLFIGLKCCPCC
AGTIPKEMSEATALNCDNCAPDGRLKIIECITPV--------------------------
---------------------------------------NEHVDVAKEL--TNYIFSPLH
KDIVAVAHNASG-YDGQFILESL--------------------------------I----
----ASNKAAPKLCLDGTKVIY-----LK---------------HKGVKILDSLKYLTM-
-----SL----SSVAKTFNID-------T----------VKGDFPVRFIKA----ENFNY
VGPVPPNEEFGLENKSPAVRQQLETLLEESRASGTVFNFQ-------NELRRYCYNDVYI
--LAKAM----CDFEKSFEEMSDVCLLE--------ESTTAA--SAAIKVFQRKHLQENT
IVLDAKPSAAGNCSVASQKYLAWIRHKENVQVD--------------------------I
STTYGKQKVGEYRVDGFIKSCPKYLDGKILEYYGCYFHGHHCKYSAEAKIGDKTAAQIRR
RDKKREKALKALHPLEVVYECEVDQMLKQNKDMAEFFENYEAKDLLHCEKA-------LV
GG------RTEV----FRLY----ADNVGKKLHY-LDVVSLYPTVMKYDKFP--------
--IGPP--TNVNRATVPTPITTPDGIQSN--------GVPFD-GFVKCRVLPPK-R--LA
-----LP-VLP---------VR--VCN----RLMFSLCTKCTKTGCQS-------ECMHT
DEERAINGTF-TT-PEL-----KKALSRGY-IVTEI------F----HAVKYDKWSENDA
A--------GNGGLFTS--YIKE-MMVEKIYSSGYPTDVVTEEEKAAYCHSLEVNEKIVL
NEPERFVKNAGKRAVAK----------LMLNSLWGK----MAQR-VERDEVVVVIKPD-N
FWKLMHDTALEIVDVVT-------------------------------------------
----------------------VN-D-CMVVKYRRQVETLES------------------
------------LRTGAVHIAALVTSY-ARLRLYDLM-----------EKVGGERIIY-T
----------------DTDSIVYFTLDGEENPLAD-----------RIGS-------FF-
-GQLTD--------------EI--SGEMEQFV-TI-GPKTYSY--------------VEK
LEGGKT--KIV------RKGKGITINSTV-----DKQ---------FTFGLLKKMVDEV-
L-----------ETRTERTIAEFEQFTMTRNKNHQVF---AQN------------FK-KQ
FRFTFNKRKILPD-----------------------------------------------
---------GSTLPFGY-------------------------------------------
------------------------------------------------------------
------------------------------------------------------------
------------------------------------------------------------
------------------------------------------------------------
------------------------------------------------------------
------------------------------------------------------------
------------------------------------------------------------
-----------------------------------------------------
>El_Caere308487349
------------------------------------------------------------
------------------------------------------------------------
------------------------------------------------------------
------------------------------------------------------------
----------------------MEGNDGENQHADGGSNAIDQVGGASLKELGKVVEGGKR
KFKGLVTNVTLELEIPRSITTDPEGPELFADDIISLINKHAPIRRTHRNTRVGVNFESDE
ILESVGLAFKDISKLKTGDIVRNMETMAQSGKSPLDLEIPRITARITYITPITGSGTKRK
FGTGHILELKFGKAAKR--------------------------SKKSSKKTKKKKTCEFL
DDEAEEDSDEDEEADDEEEEEEEEDENDENEEVEQEVGKKKRGKTNIMRNNVTHNCLVSA
LYQAHMWNQYKKSKSKEDAKRYRQSISMNRGPRDNSQVVFKAIQKMKDEAGITKTQD---
--------------------------------------------------FDYYDIQKFQ
ETVFAGTHQILVFEENSTIPFFCGEFVGQD--------------NVLVLYLAKGHFSGVR
SVCNLLNTSYYCCLCLTKYQNAASHYNCKLLHRLCGKPNCPKPEEGQELSIECGSCHLHF
KTQRCYDNHLEKGSRGGKSRCEYTRFCKKCQTAYYTN-----------------------
----------------------------------KNAV-----PHQCGHKYCQRCQCLVE
EYHFCSMPPCPK----------NESTLTRLRGYYDIESSSGKLGHQKPVLFRCVLCCPKC
SKFIPKTVEAGLNEKCENCSPEGRLKIIECVTPE-------NRGVDVKAEMNK-------
---------------------------------------WMFSQRNKGF--VLV------
------AHNASG-YDGQFILEEL----------------------------IASNK----
----SAPEL----CLEGSKLIY-----LK---------------HKGVRLVDSLKYLTM-
-----SL----SAVGKAFEVD-------S----------IKGDFPVLFIKE----ENFDY
VGPIPDDKYYALDNKSSSVRKELVEHLAKAREEGQTFNFF-------EELQKYCYNDVYI
--LATAM----TIFEREFEAMTNVCLLE--------ESVTAA--SAAMKVFRRNHLHPDR
PIGLDAKPGAAMTHSIVSQKHLAWIGHKEGVQVD-------------------------I
STTYGEKKVGKYRVDGFIDKCEAYPEGQIIEFNGCYYHAHDCSYSDESIIGDSTAKEIRE
RDQKRIAELEKEYPVKVVWECEAKEELSKNLEMAEFCEGYEA------RGVLRMERA-LV
GG------RTEV----FKLY----ENDELVMMMF-LDVVSLYPAVMKHEGFP--------
--IGRP--TEIPVSEIPCPIDKPGCI-------------PFW-GFLSCKIVAPD-D--LE
-----IP-LIG---------DK--STG----KLVFALCKKCAKEQNQS-------DCNHT
DDERAFTGVY-TT-VEL-----EKALELGY-KITEV------Y----HGTYFKYWVGNDD
K--------GEGGLFSS--YVNQ-MIQEKIYSSGWPADVKTDEEKEAFCKGYMEKEHIDL
NDHSRFVKNVGRRASSK----------LMVNSLWGK----LAQG-VDREQTKVIIDPA-V
FYKLYYDKSVVIVNVRP-------------------------------------------
----------------------VN-D-VIVVKYRKQKETLQS------------------
------------LKTSAVHIAAYVTAY-ARLRLYKFM-----------EKVGAKNLIY-T
GKFSQIFVLSYEFSVSDTDSLIYGVPRGCEDPLKD-----------EVGP-------YL-
-GQLTN--------------EL--KGEMTEFV-AL-GPKTYCF--------------KDQ
LKDGQI--RTV------CKAKGIVLNSVA-----DKM---------VTFDKMKTMVDEV-
L-----------DEVEDRTVMQIPQFTMRRDREHKVY---GRN------------IK-KS
FKYTFDKRRVLPD-----------------------------------------------
---------GTTLPFGYRHK----------------------------------------
------------------------------------------------------------
------------------------------------------------------------
------------------------------------------------------------
------------------------------------------------------------
------------------------------------------------------------
------------------------------------------------------------
------------------------------------------------------------
-----------------------------------------------------
>El_Lotgi556096914
------------------------------------------------------------
------------------------------------------------------------
------------------------------------------------------------
------------------------------------------------------------
---------------------------------------------------MLSTSNCHR
QTLRNKNDTPEWEAERNKLVRISGPYSWQTKCTKRLIEQVDGRAEACQGQETWELYQRTL
GQQGYQLFVYSRLLFGKLLYKGKVSGTPKKLHLYHHDHHYDVISSMPAFLEKNYYCDLCG
KGYEHIETHACFSVCNGC-------------------------RRPGKDCPTDTPQSCLE
CHR---------------------------------------------------------
------------------------------------------------------------
------------------------------------------------------------
----------------------------------------------TFFSEECFKAHKTG
TTLNAITTCNKWKQCTKCCKEWDTRRRGRLLEEHICGEYECKICRKWHG-----------
---KGDKWCYIQTIDIDKTKVEEKQDKDVTRFVFYDF-----------------------
----------------------------------ECHQ----------------NTGEHI
PNLCVLQLCCHFC---------IGQATPCQHCDSTWNHQKE-------------------
---------------IIFSGSNTLDDVAKFFVHL--------------------------
---------------------------------SAKKVAPGGCLITKSQNIVAV------
------AHNFRG-YDGMITLQGL--------------------------------Y----
----KHAMDVPKVILNGGKVMT-----IQ---------------LGCVKFVDSLNFLAM-
-----PL----RDLPKTFGIT----------------ELMKGYFPHFFNKP----ENAQY
VGDYPPVTDYDPDGMSVGEREKFYTWYKEQQTKTFHFQ---------HELVTYCQSDVDI
--LRKCC----GAFRTIFMSETGIDPFL--------DSLTLA--SACNKVFRAHYMKPDT
IVIIPRALMEAPKPGEDWKKFQSRQQSNKALRWLEWKQHKKTIEALSQHQP--------T
PNIRHARNGGEVKVGPFSLDGYDLNDKTAYEFHGCCYHGCATCYPGPIEDLKHHHPYDPS
RTMRDLNHHTRERIEKLKTQRQQNPEMDEFITGLELRGWPCPDPLRP-RNT-------FF
GG------RTNAIQLMAEPQ------QEGEELHY-VDVVSLYPYVCKYGKFP--------
--IQEP--EIVTQPELDRWHE-------------------YE-GLIQCRVLPPK-N--LY
-----HP-VLP---------FR---NE----KLTFPLCRTFVQDHMKQDDVEVYRSCNHC
EKERAWVGTF-VT-LEL-----KKAVEMGY-RILDI------Y----EVWHWNQWSQYDP
ET-------KTGGLFTD--YINR-YLKMKMESSGYPDNCRTDEDKRNFIEEVFRKEGVIL
-DPDQIKPNKGRRAFSK----------SILNTLWGK----FGQR-DNFSQTEYIADPS-E
YFQLMNDATETVKDVQI-------------------------------------------
----------------------VN-DNMVMIEKLKKEQHVQP------------------
------------CSITNVVIAAFVTAQ-ARLKLYSVL-----------EPLG-NRVCY-F
----------------DTDSIIY---RHLPLQWNP-----------TEGS-------SL-
-GEWKN--------------ELPENVHITQF-----------------------------
------------------------------------------------------------
------------------------------------------------------------
------------------------------------------------------------
------------------------------------------------------------
------------------------------------------------------------
------------------------------------------------------------
------------------------------------------------------------
------------------------------------------------------------
------------------------------------------------------------
------------------------------------------------------------
------------------------------------------------------------
-----------------------------------------------------
>El_Strpu72077346
------------------------------------------------------------
------------------------------------------------------------
------------------------------------------------------------
------------------------------------------------------------
------------------------------------------------------------
------------------------------------------------------------
------------------------------------------------------------
--------------------------------------------MIDENDEREGDENRSQ
DND---------------------------------------------------------
------------------------------------------------------------
------------------------------------------------------------
------------------------------------------------------------
------------------------------------------------------------
---------------------DDERPKKHANFVLFDF-----------------------
----------------------------------ECTQ---------------DTGKHIP
NYCVAQRA--------------CGYCADIPFEQDCKICGKAEKKQ---------------
---------------WVFQGPRTGDDFCEWVFDT--------------------------
-------------------------------------------EENRGA--TFI------
------AHNFKS-YDGIFIQEFL-----------------------------YRNC----
----IIPRL----ILAGGKIMS-----MTVP-------------NNGIRFIDSLNFLPM-
-----PL----SALPATFGIE------EV----------KKGFFPHFFNID----ANMDY
RGPMPDAKYYYPDSMSSKKREEFLTWYDGEVSSGREFIMS-------EEIHAYCVSDVDI
--LRRCC----LQFRTLFKEVTKLCEFDLGVDPLT-KCITIA--AACHLVFRRNYLQKDA
IAIIPPRGYAPEDIQSNKAIRWLTHVAEEERVYIRHARNEGEVRVGKYKLDGYCEENKTV
YEFNGCYWHGCARCYSFDTDSGRRGVQKTMGELHLDTLAKKKYVQHILKDWNYITMWECH
WDEEIGKTIPQHIKRRLPNPIPLDP-----------------------RQA-------FY
GG------RTNASCMLYECQ-------EGERIKY-VDFTSLYPSINKYGSYP--------
--LGHP--RVITD-NFEDVSE-------------------YY-GLIRCKVLPPQ-N--LF
-----HP-VLP---------LK--VNG----KLMFPLCLTCAETNQQT-------PCHHS
DGERMLRSTW-VS-LEL-----EKAVEKGY-IVTEI------E----SVWHFCNKSKFND
EKPFLERSREDFGLFTG--FVNT-FLKIKQEASGWPDWCRTQEEKAKYISDYKKHEGIEL
-DPEKIVKNKGLRSLAK----------LMLNSFWGR----FGMR-NNLPETSIIFDPA-Q
LYELLTSDEVEVNDLNF-------------------------------------------
----------------------VN-DDVVEVRTVRRDEFEKV------------------
------------SSKANVVIAAFTTAQ-ARMKLYDVL-----------DRLG-ERVLY-Y
----------------DTDSILYIERLHVPGEWCP-----------PLGD-------YL-
-GELTD--------------EI-DGKHITSFV-SG-GPKNYAY--------------KL-
---NTG--ETT------CKVKGITLNYKN-----SQV---------INFETMKRMVRRV-
E-----------DDEQEKVTVTNPYQITRVHKRQRIE---TRV------------AS-KD
YRIVYNKRVVRDD-----------------------------------------------
---------FFTVPFGYMTAN---------------------------------------
------------------------------------------------------------
------------------------------------------------------------
------------------------------------------------------------
------------------------------------------------------------
------------------------------------------------------------
------------------------------------------------------------
------------------------------------------------------------
-----------------------------------------------------
>Um_marse595077164
------------------------------------------------------------
------------------------------------------------------------
------------------------------------------------------------
------------------------------------------------------------
------------------------------------------------------------
------------------------------------------------------------
------------------------------------------------------------
----------------------------------------------------MKNKIRIF
RKT---------------------------------------------------------
------------------------------------------------------------
------------------------------------------------------------
------------------------------------------------------------
------------------------------------------------------------
---------------------QRKRSASHHPLLAFDI-----------------------
---------------------------------------------------------END
PITGAFI---------------NAGVYGYKKSRGHHNTKDE-------------------
---------------QIEEFFTNQDEFHEFLLNL--------------------------
-----------------------------------------RPEGMKEI--PCK------
------LITFNLSYDLWFCMKIT-------------------------------------
----KDNKT----LSNGSNIIV-----AEL--------------DNGLEIMDLTNLTRK-
------------------------------------------------------------
-GSLEDWIGYLKEDMNKYGIYKKESL---------------------DNLEIRVKSDAKA
--TWILG----NYLENFFVHEIGIP-----------LKLTIA--SAARYLFSLCFFTD--
-----------------------------------------------------------Y
WFREEKD----LWKSEYE------------------------------------------
------------------------------------------------RKA-------YR
GG------RTEA----FKGG--------VERVFVGYDVNSMYLSIMRDEVFP--------
----DP--NSAKYVREPKVLPQ---------------DVLY---IADVTVNIPE-Q---Y
-----IG-VLP---------KL--NPDDG--KLIFPTGT---------------------
-----FRGHF-VS-PEL-----NYSIKECGVKIIKI------H----SLIKYK-------
---------SKP-YFKK--YAEF-IWKKRKEYKD--------------------------
------KHNKGMDILIK----------YLGNVLYGG----FGQK-NKDSFFGKLEDLT-L
KFVSDNKARPKITII---------------------------------------------
----------------------DG-----VKYVTVTATEGED------------------
------------SKHTFPCIPTFITSY-SRLFLLKAL-----------RANA-DILIY-T
----------------DTDSMK----VRNTPKD-V-----------VIGD-------GL-
-GEWGY--------------EG-V---DINVP-VY-KSKMYGD-----------------
------------------KCKGVPKRAE------------------LVWEDKVRK-----
-----------------IYTYEKPNKMKESFRRGLTP---ALW-----------KKV-TK
EVSKIDDKRVWID-----------------------------------------------
-----EKTSMPPVLIII-------------------------------------------
------------------------------------------------------------
------------------------------------------------------------
------------------------------------------------------------
------------------------------------------------------------
------------------------------------------------------------
------------------------------------------------------------
------------------------------------------------------------
-----------------------------------------------------
>E7_Porpu11465626
------------------------------------------------------------
------------------------------------------------------------
------------------------------------------------------------
------------------------------------------------------------
------------------------------------------------------------
------------------------------------------------------------
------------------------------------------------------------
------------------------------------------------------------
------------------------------------------------------------
------------------------------------------------------------
------------------------------------------------------------
------------------------------------------------------------
------------------------------------------------------------
--------------MTQYIKNNLKNNSLKYNVLFCDI-----------------------
----------------------------------ETIV----------------IECVHY
PFAAGFT---------------SKKRLRCDISFADNR-----------------------
---------------EDIINGVVIYKMFESIKKI--------------------------
-------------------------------------------INKSHARNIAY------
------FHNLSG-FDGIYLIPLL-------------------------------------
--------ITIKTIWEGAKYIK-----LIYTILT----------THILSLRDSLNLLPM-
-----SL----NDLGKSFINR---------------------------------------
----SKLDINPIFTLERISKEK-------------------------NFIIKYLTNDIEM
--LRDII----ISFENMVNESYNMICH---------NNLTST--SLSYKIFKKYYLKTHK
-----------------------------------------------------------I
EVPK-------TYYDKFI------------------------------------------
------------------------------------------------RKA-------YY
GG------RCEV----YKPT------NDSNKIFH-YDFNSHYPSSMLN-KIP--------
--TKIS--GWKS--------PQIREP-----------IDPF--TIYDVVVNIGK-Q---Y
-----IP-SIP---------FR--DKDN---TLKFPSGT---------------------
-----FRTNV-TG-VEL-----KYSIDNKYANIVKI------Y----KSLKLK-------
---------DPN-LYLE--NTYW-TCSRKDKRLR--------------------------
------CKIDPSEILYK----------LNMNSLYGR----FAMK-NESTENIFVNKSD-I
ESLNKYIESEEFRNF---------------------------------------------
----------------------RDFGEKYLVEISKTAKGVK-------------------
------------LPELASYVPTYVTSY-ARIVLHEAMMGV--------LDRG-GNVYY-R
----------------DTDSIV----TNLRMEE----------------S----N--AL-
-GGLKL--------------AD-T---YSKAY-FI-APKLYGC----------LNIKSLV
KLRGKGIINTL------IKSRGLS----------------------WFEEEYNKI-----
N-----------DTTHEGSFYKIYRSFVRSLRDLKIY---SRY-----------KPY-TL
TFNENKRIRIVT------------------------------------------------
-----NKRWIDTKPINI-----------------NNNE----------------------
------------------------------------------------------------
------------------------------------------------------------
------------------------------------------------------------
------------------------------------------------------------
------------------------------------------------------------
------------------------------------------------------------
------------------------------------------------------------
-----------------------------------------------------
>Ea_Phypo193290195
------------------------------------------------------------
------------------------------------------------------------
------------------------------------------------------------
------------------------------------------------------------
------------------------------------------------------------
------------------------------------------------------------
------------------------------------------------------------
------------------------------------------------------------
------------------------------------------------------------
------------------------------------------------------------
------------------------------------------------------------
------------------------------------------------------------
------------------------------------------------------------
---------------------MMMMNLQLNTLYILKY-----------------------
----------------------------------KDII------------------KNQI
PFNLFPV-----------------------------------------------------
---------------INNVDNLNIFSLFDFLLKE--------------------------
--------------------------------------------KNANNYWYLY------
------SYEITQLFNLLKSLQ---------------------------------------
----DSSFYTFKQFTYQNIMYS-----LEISCFLYP--------KKKILIKDLYNFFSE-
------------------------------------------------------------
---------------------------------------------------NIIYNDVVK
--DYKLL----AILYNEIQTAYNININ---------RKYILSTASLSLRIFKKSFPEKYR
L----------------------------------------------------------I
PHLT-------RDEDNYI------------------------------------------
------------------------------------------------RKS-------YI
GG------RNEI----FEHV--------AQRNYF-YDVNSLYPYIMKKEKMP--------
--IGIP--EYRDKEYMKKFEKNI--------------ENFF--GFIDVLITIEK-TN-NN
-----IP-VLP---------YRMGIKNNVEVGIIYAKGT---------------------
-----LRGIY-FS-EEI-----KLALKQGY-KIIEI------Y----SAYEYK-------
---------EKEVVFEE--YVEQ-MYNRRLKAKD--------------------------
------P---ALKDLYK----------KLLNTLYGR----FGL---VYEQIDIISPEK--
-------------EL---------------------------------------------
----------------------IT-DNTYISHDTTEFIDITA---N--------------
------------TCYNNIAITSAITSY-ARIFMYNTI-----------LNYN-LHVIY-I
----------------DTDGLF----LKNPIPDIA-----------LTTS----K--EM-
-GKFRL--------------ES-I---NAEAH-FI-ANKFYIY-----------------
-APINS--PII------YKFKGIP----------------------LQKPIFN-------
I-----------HDIITQHKKILNITLGHHYFTFSIR---LNN----------NQTY-SF
QASRKRKLIPNYK-----------------------------------------------
-----TTPWIICIR----------------------------------------------
------------------------------------------------------------
------------------------------------------------------------
------------------------------------------------------------
------------------------------------------------------------
------------------------------------------------------------
------------------------------------------------------------
------------------------------------------------------------
-----------------------------------------------------
>El_Pickl482840600
------------------------------------------------------------
------------------------------------------------------------
------------------------------------------------------------
---------------------------------------------------MKTMNTMMQ
YNYRPKGQYCLGNFNMFHNMLHNKFVTTNFFELHNVSPYTRIFNGLFLNPHNTRFYTTSH
NTNKSYMWNSNSYWEKDLTSVKVMHFDTRDDYNTLLNNITSTHMEGKLFHFTFKHSMYGN
VYSSVQILTIDSTFTADLLEKIMTADMKDLMERYLMETDDDDLKTSVEIKITSTKDYEPV
MGSEYLGTVNDFVISNLSTNKSKLDSYVYTKLKSDQALRYLSNVHKNCMLGPNDQCMEMT
DCN---------------------------------------------------------
------------------------------------------------------------
------------------------------------------------------------
-LNKDFIIELIGFDFLNKNWKKTLDGKKWETCFNKYVDGIWEMRKDIYNYNIYKYKIKYN
PNTDKYLFMSPNNDIIVNIDMYWPTNKIYIRRYLQLDDNIDKLDMKLYRTLDKNYKCMIS
NKNNELLSVLEYRFYKPFGKEKLKREYMNNMMGSFDI-----------------------
----------------------------------ETTS----------------GFDHER
IMGVSWIMKPLEMLQELSVN--DNLKINTTTMTDVTNADMY-------------------
---------------DESCMYQGYNMLIECLKDM--------------------------
------------------------------------------CVKANNY--TFY------
------CHNLSG-FDSVYIMSAL-------------------------IKYTRVKG----
----SESDITFKIIRREAKVLK-----MTVRYMDESGK------ESQMVMLDSLTVLNA-
-----SL----RKTSQLFELE-------H----------QKGYLPYDWVST--------N
TNYMGPIPQSFNDDVKAYLLELFPNGMMNTK----------------MATKTYTDTDVRL
--LTMIM----DKFKNIMYSTARVDLT---------KCMTIS--KLALSMYSNMCHDETK
K----------------------------------------------------------M
PLMSS------TMDDTFM------------------------------------------
------------------------------------------------RKA-------LF
GG------YNNV----INPM--------ADEAYY-YDVNSFYPAVAVKYRYP-------T
TKGFDM--SYPE--------GLDYKDFNY--------PETT--GVLHCEVETPK-N--LV
-----TG-VLP---------VK--DINK---GVMYPLGH---------------------
-----FLGIW-TT-VEL-----DYALSLGY-KI-TV------Y----KGMVFN-------
---------SMESPYKK--YMDL-FYSRKSNAKG--------------------------
----------IYRTLYK----------STLNNLLGR----FSLA-PMNYKDAMMDNTT-F
KMLSLLHNITNMLEM---------------------------------------------
----------------------KDFDVKMCHVEKEIKYTPDN-MPEYVNKVRNSEFYTNA
LKSMNNFVQNTNTLDSSVIMTTFVNAY-ARIELLKLIINL--------TDIG-YKVYY-S
----------------DTDSIV----VNKPLPE-D-----------TVSS----T--EL-
-GKFKT--------------EH-V---ITKGY-FM-AGKLYYL-----------------
--MTKD--GVK------VVNKGLNSK--------------------LSEKDFIDL-----
Y-----------NGFNVTGSQK---GTKKNMELGFVK---FFD------------KD-TT
MTGSFNKRVKTYNY----------------------------------------------
-----NGDWIGTKPHVY-----------------TNMYECDISYWEDTQLTVYKQSNPSL
MGDGNC------------------------------------------------------
------------------------------------------------------------
------------------------------------------------------------
------------------------------------------------------------
------------------------------------------------------------
------------------------------------------------------------
------------------------------------------------------------
-----------------------------------------------------
>El_Canox533206682
------------------------------------------------------------
------------------------------------------------------------
------------------------------------------------------------
---------------------------------------------------------MFK
FLINSIRFEYNNISYSYFIRMFTHSNFMSNNNNNSNNNTKLEIIDTSLKYSLYFKLSSFS
RATLETELLKLIPSDNLNRYFNVSCVLYTDLGNGMGDSFYTVNTESVLVNIHNISDVYDT
IFLSLDSMVDNYGCDYSSLVKDIKNCDSYIKVNLNENLEVIKYINENSIITNNISNSIRS
TDYNNIKTSFERKKIPLCFDIGSVSNLIDKSNLGNVYSRFLINACNNNLINYVINDKNKL
LTE---------------------------------------------------------
------------------------------------------------------------
------------------------------------------------------------
-----MKSVFNNENSSLYEFVWKFNNIDSVSGLLVLPCVDPNKHTIYVFNVRNNVVVIRN
CVYDELLSDNRIIRSINNTSLVIDKGQYVFLKIDNYLTTFSKYLKNVKN-----------
-----------DLILENVKYNKIAKKGSTPSIGSFDI-----------------------
----------------------------------ETAR----------------IGDDYV
VIALGYSCFNSFLRSLYYRDYINDINYNIFSIYNYMISSIK-------------------
---------------RINYKEISNIMVIDCLRKM--------------------------
------------------------------------------LTDYNDY--TFY------
------CHNFGK-FDSIYILNSI--------------------------LIHNKNN----
----PLDIFNCEFLYRDNILIK-----LTVSIKIDDN-------IHKIHFLDSYVLLTN-
-----SL----SKLANDFNIN-------E----------SKGYFPYSFVNE----STLDY
VGTTPSIEYYPNISNDEYNEIYKTNYSLK------------------DDLLNYLKQDLKV
--LLLIM----ECFRNTLYVSFRIDLI---------KNPTIS--RLSLNVFKQLFSKDYM
S----------------------------------------------------------I
PEVNV------HNVYTFV------------------------------------------
------------------------------------------------SKT-------LF
GG------ITTV----YKPY--------GKDLYY-YDINSFYPFSALN-KMP--------
--GNRY--TFIAYKTPILITDIEKSIFNF--------DNNI--GYFKAYVESPL-D--LP
-----FG-LLP---------YK--TDN----GVLYPLGN---------------------
-----FNGYW-TS-VEL-----KLALDNGY-KI-YI------Y----EGYVFN-------
---------TMNSPFTN--YVNH-FYMLKSRCSG--------------------------
----------ADRVLFK----------SLLNNLIGR----LGIK-HNHKRTFLLDKPI-F
DLLSIGYKLENTHEI---------------------------------------------
----------------------VDSYLITSNFRPKMSKILDNIDIN-----KYYSASSEW
LANNKVKTKTPIYKESSVIMTSIINSY-SRVYLNKLKLHL--------LSLG-YTLYY-C
----------------DTDSLI----IDKELPS-E-----------YVGT-------EL-
-GQFKL--------------EH-T---ISEGY-FI-SGKLYHL-----------------
-INNDG--SIK------SVAKGITES--------------------LTTNDYKD------
L-----------LNRINVSADK--LSSIRHYSEGYVS---IDN-----------MKI-VI
NHDSFDKRRKIYI-----------------------------------------------
-----NNIWSDTTPIII-----------------NEEIL---------------------
------------------------------------------------------------
------------------------------------------------------------
------------------------------------------------------------
------------------------------------------------------------
------------------------------------------------------------
------------------------------------------------------------
------------------------------------------------------------
-----------------------------------------------------
>El_Miccf452849771
------------------------------------------------------------
------------------------------------------------------------
------------------------------------------------------------
------------------------------------------------------------
------------------------------------------------------------
------------------------------------------------------------
------------------------------------------------------------
------------------------------------------------MTNRTLNNLKPL
LDP---------------------------------------------------------
------------------------------------------------------------
------------------------------------------------------------
------------------------------------------------------------
------------------------------------------------------------
--------------------------SKLKPIATIGI-----------------------
----------------------------------ETIN---------------STDGVQI
PVMLTAYV--------------QGSIMQYHLSTFMIN-----------------------
---------------GETTEVAVENMFKKFFDDF--------------------------
------------------------------------------LIAGNGH--IVY------
------LHNLGL-FDGYFLAPAL-----------------------------LNSI----
----ENIKDLQVLIDADQKYIL-----IKLNDKIR---------HVKVEFKDSLRILPM-
-----SL----NSLASTYNVK---------------------------------------
----GKTEKYDSQWQDLQFHLKNNPLNPTVDW---------------IRFKEYSDQDVLC
--LYKIM----VKTQEWAFTEFNIDLA---------LTYSTA--SLAVRVYRTKFLPEIE
SLHKILENGTVVTQ---------------------------------------------F
PLMN-------PWLDSYI------------------------------------------
------------------------------------------------REA-------YY
GG------STDY----FKLY--------GEKLHY-YDVNSLYPAAMKI-GVP--------
--GQFI--RINTEL------DSL--------------DNFY--GYVLAKIVYKG-D---E
-----VP-LLP---------YR--MIDG---TLIYPKGE---------------------
-----WIGLY-FS-EEV-----KEAIKYGY-NI-IP------L----KGYEFE-------
---------KIM-PFNN--YVDY-FYELKSTSTG--------------------------
----------FKRTLNK----------LLLNTLYGY----FGRA-MNVNQCLICEEKE-L
DNLLLIDVVDNYRPL---------------------------------------------
----------------------GT-KGYMVLLKTNLSKKMIT-EIN-----KATGGKGEG
RKV---------LVTSNVSVAAAVTAN-ARIIMMKYK-----------RLPN-NTLFY-T
----------------DTDSVF----LQNALDP-N-----------LCNS-------KL-
-GFMRD--------------EL-SGKVVDKAY-FL-GTKQYCY--------------TYY
DDSNKL--CTK------SVFAGIKRDS-------------------LSLDDFKQ------
M-----------SQKKIITIEDKGQTFYRNFIKQTIT---VSK-----------TPS-KF
IQMNSKKALSI-------------------------------------------------
-----DNTFI-TPTIDL-----------------KYVQYTAKLQELATRILKKFIRKMHD
VKKRLFV-----------------------------------------------------
------------------------------------------------------------
------------------------------------------------------------
------------------------------------------------------------
------------------------------------------------------------
------------------------------------------------------------
------------------------------------------------------------
-----------------------------------------------------
>El_Phlra442769871
------------------------------------------------------------
------------------------------------------------------------
------------------------------------------------------------
------------------------------------------------------------
------------------------------------------------------------
------------------------------------------------------------
------------------------------------------------------------
------------------------------------------------------------
------------------------------------------------------------
------------------------------------------------------------
------------------------------------------------------------
------------------------------------------------------------
------------------------------------------------------------
------------------------MFKQLFKYIELNL-----------------------
----------------------------------HPKT----------------------
------------------------------------------------------------
------------------------------------------------------------
---------------------------------------------------TIF------
------VHNLGS-FDGYFIFKYA------------------------------SNI----
----YNIKSVKSIIDNQNKFIL-----IE---------------VKKIKFVDSHRIFAI-
-----SL----NALCDVFNHG---------------------------------------
----EGKTSAYNSEFNSLNMFKNPELL--------------------NKFRIYADNDSIV
--LYKCM----LKASILYQENYDVDIS---------QVVSMS--SLSMLIFRKKFLNVK-
-----------------------------------------------------------I
PVLN-------HKLDEFI------------------------------------------
------------------------------------------------RDS-------YY
GG------ATDY----YIKY--------AKKVYY-YDVNSLYPFAMLK-DLPLKPPLPQP
ESGQRI--KWIDDS------IKL--------------SDFF--GFALVKVYCPV-N--IS
-----KP-LLP----------K--KHKG---KTIFPTGT---------------------
-----WIGIY-YS-EEL-----KAVEKYGY-KV-EI------I----KGLEFS-------
---------KAK-IFTD--YINH-FYEIKKTSTG--------------------------
----------PLRFIGK----------NHLNYLYGL----FGRL-KTVLETITILNTE-I
EFYLVSRIIKNIIKI---------------------------------------------
----------------------DD-EKSVLLTMQNIDTDIVS-ELN-----STLETELLN
YES---------IVKTNVAIASAVTAN-ARIHMIPFK-----------I--S-NETCY-T
----------------DTDSVF----TTLELPN-N-----------LIGE-------DL-
-GMMKD--------------EL-KGLVIEEAY-FF-DIKKYGY--------------WYI
DQQGQR--VYK------STVAGVKRNS-------------------LSWSDLEC------
L-----------ASGGSLT-KVLPKVFYKNINNLSIE---IKD-----------INT-TI
SNNPSKKC--I-------------------------------------------------
-----NNRYI---PIDV-----------------FEVDHKFAMLTLTNKLKYRI------
--KHWIV-----------------------------------------------------
------------------------------------------------------------
------------------------------------------------------------
------------------------------------------------------------
------------------------------------------------------------
------------------------------------------------------------
------------------------------------------------------------
-----------------------------------------------------
>El_Neuin11466089
------------------------------------------------------------
------------------------------------------------------------
------------------------------------------------------------
------------------------------------------------------------
--------------MIKFYFTTFHMKFPARLFSTSGNRANIEQNSSNEVQNQIKYLKDFK
KENPKLKWESTTEPKHMILSNIGEYEKNDFNLKSLLNINEFNINVELLRQLFMKLDKNFT
YALGVILR-------------------NVDSNTNISVDRHFLVIFNTDPLIILQQIYDRI
IFLSEKYYLEPVDKLFI--------------------------RLRKLNFKVKNPVFHPI
AKE---------------------------------------------------------
------------------------------------------------------------
------------------------------------------------------------
----KTNIHTTIPKGKSKLSRPEFVPHTMD--------------LKFYGVETKHDKENNI
RIFDNGNVILKVKIIKDGVNHLIDVISRDNRLLYQFEDVKHGDGLKRHW----INDNMYY
YYYDNTLVNVETPQKVGNIEPTKRDKRQDKKILAFDI-----------------------
----------------------------------ETFQ-----------VPTGNGDSTMI
AYACGFY---------------DGNKSLTY------------------------------
---------------YISDFISQREMLLACIKDM--------------------------
-------------------------------------------LKYDKH--TVY------
------CHNFSK-FDINFIIKIL-----------------------------VQEF----
----VVEKI----ISKDLDILS-----IKISYKFEPKKKGGKAERHTITIADSCRLLPG-
-----SL----DKLAKDHNII-------T----------KKGKFPYKFVNK----DNLEY
VGLIPDYEYYIDPKKGEMITLFEWAAMYTNKWSTR------------KETIIYLEKDIKA
--LYQLM----MEMSNNTYSTFRINIT---------RVKTAS--ALAFLVYRTLFLPNEV
EEEEENETTSPNNILSLFDKKEEK-----------------------------------K
LTPKYFLPKLKGRLERAV------------------------------------------
------------------------------------------------RAA-------YF
GG------RNEI----FIPI--------INNIFS-FDFNSLYPTAMMM-PMP--------
--VGIP--VHTF--------SKNL-------------NEIF--GFVRAKIITPA----IN
-----IP-VLP---------CR--VKVNGVQKLIFPIGE---------------------
-----WTGWY-FS-EEL-----KLAVEYGY-KI-EV------L----ESYVFE-------
---------KRDDPFKE--YIEH-FASIKDNTKG--------------------------
----------SKKQMAK----------LLLNTLYGR----TGMN-DSAAEIKMLTTNE-L
DNIQLTNNVIHEFEV---------------------------------------------
----------------------DD-DKHYVRYDKKPCPVLCA-QSE-----KNYELLSYL
DGEKDDG-----FIINSTSIAAATASW-SRILMYKHI----------------INSAY-T
----------------DTDSIF----VEKPLDS-A-----------FIGE-------GC-
-GKFKA--------------EY-NGQLIKRAI-FI-SGKLYLL-----------------
--DFGG--KLE------IKCKGITKNKDN-----TTHN--------LDINDFEAL-----
Y-----------NGESRVLFQE---RWGRSLELGTVT---VKY-----------QKY-NL
I-SGYDKREKLYS-----------------------------------------------
-----LGKWVNTSPLCI------------------NENFEVISKALVSDVGETWYRKRIH
YNKYNHIIYDYLKVF---------------------------------------------
------------------------------------------------------------
------------------------------------------------------------
------------------------------------------------------------
------------------------------------------------------------
------------------------------------------------------------
------------------------------------------------------------
-----------------------------------------------------
>El_Monro328751373
------------------------------------------------------------
------------------------------------------------------------
------------------------------------------------------------
------------------------------------------------------------
---------MEILGKRLKNSDFSSKVIKFEDGYREVGYFKNILLLEDHIENVNNDNQDMV
LNEEYGIYDMLKYKQEFIRILSELDDNKVYKMIFKINMIINDKDGGEYIDRKTTQSIMIH
RNSSIEYILFKFQYLLVDLLEKYDIPDFIDMSVFIKEWIDSSELSNIKSLYDILSKKEGQ
FLNKHVINKSKELDDNNQLLHNSKLGNIFIKNKPSLLIKGLNYGDIITNESNLLKYKSLI
GES---------------------------------------------------------
------------------------------------------------------------
------------------------------------------------------------
--YITNIDNNNNNNNNSNNESVNELTVTNKLVNENIYKLNYGAKGKNYIVKVNNIDDINN
QVSVYMEINDNNVTKLIKVEEWNDNINNSYNSCIRKIKDSTKEILFINN-----------
-----EIERVDVKYNCKKLQESYLDLDKNIKIGSFDI-----------------------
----------------------------------ETYL---------------DEKNSVI
PYYIGCR---------------TGDKRILY------------------------------
---------------KYSEFKTPEEMVLKFIEDL--------------------------
-----------------------------------------MIPENHNR--FYY------
------ALNMSN-FDGIIVLKSL-----------------------------IKTS----
----HLHDLKLNTLSKNDGTIISVVIKKVLKNKK----------IIKITLSDSFHLLPF-
-----SL----DKLGKVFNKN--NKSNSL----------FKGNYPHDFINKFGLYNAMNY
KGSVPNIKYFNNISKDSYQSIVNRINNSENGIWDSE-----------KELINYLIKDIDI
--LYNVM----DTFATIIYQYFNINIT---------RIRTFS--GLAFLIFTSKYYNSKN
KT---------------------------------------------------------I
YLLS-------GKIDKYI------------------------------------------
------------------------------------------------REG-------YY
GG------VVDN----FVNY-------IDKPVYK-YDINSHYPNQMHNKAMP--------
--GGIP--RYST--------ENNL-------------DLIF--GFVRAKVTAPT-SDLLR
-----VP-VLP---------IN--KDG----QLITFRGT---------------------
-----EEGTW-FS-EEL-----KYAKNLGY-NI-IV------K----DCIQFD-------
---------KVYGLFDD--FTKD-LYKLKSQAEL--------------------------
------EKDDVSRLIFK----------LILNSLYGR----WGLK-DLNVEYKIIDNIK-L
NKLNKTEHIDILFS----------------------------------------------
----------------------SD-KLSFVKSSGPVYPEIIQ-LFE-----KEKLIAKKD
NKFNEPKPWG--RNVSAVQHSAAITAY-ARIEINKFK------------NLE-NNLYLGG
----------------DTDSFI----LQYPLES-S-----------YVGP-------EL-
-GKAKL--------------EC-V---ITEAF-FH-SKKSYLI-----------------
-CTDKG--EII------IKMKGIKSPN---------LL--------LNRETFVK------
L-----------FKGEDVPIKQ--LQFKKDYKNMDVK---IEHIIKTIKGISDINII-KL
VKDKFKDNNIKYTDIKQGNLDNKDGEILRDDVDSSIDDQNEKIECRSIIIYKKPNIEIVI
YNKPENQIIIYNKPLNLDSIPIIYIHNLKLDLYKKMMVRPSFSLIKIEFSELGINFDINK
DKKLIKKIYQYEKVTDNKFKFGFFYFKLKLKDKLNSSEEILINYLLNIDYLNQKKTLMSE
SNLVYQSYIFDTEDRNIFIFNRKFKTQYKGLNFEFNKEAFYYFYFLNDKIVWNKIDQISS
VNIELTPPLFNDNNDNNKIKSLDIINRPINLFFVKKLIEINNNLFQGGEEIYSYDINKLI
EEVLSLIDRDKEGREYELLKNIYFIFPFLFKNNFLIINNSDINEFVVKIYYHYILINNKL
KQYFIENIKFELKIFFLNSHIEQYKDIIEYDSENIKKYILNKRIRKYKLIEYGNRVIDYN
NIYLIINNGKEKLHYKLELLKLKRDNTISIRTENIIDKYLLSNINDKLKDYLISEGINIE
NDIIKDRMKYLDKLNINLTDILKEVIPNKIFFDINFDPHINYIKKYNINKGKWELIRFDF
KNKNNWIERYNLFEINKLNYLKVQRRDELINEYLLYFIFYILLFILKDRY---
>El_Podan478705
------------------------------------------------------------
------------------------------------------------------------
------------------------------------------------------------
------------------------------------------------------------
---------MKKNNTMLYYGCAAQARYASSNHGLLYSPSQAHLFNFSLARTYLNFSNGFR
AFSSERKRQNSWKLSVRSIYMDSVNFTKHDFINALLKNFKQGNVYTVTVKVEYLDSSGNR
AWCMLNVQKGIIYRNKSDFMELVKEFFDEVYMGYIEYMSRYHAQEVLSMQIMYITNNDSY
RQYSLKNINKEKTDKNL--------------------------VNVKQTKLDFSESLLPL
TTN---------------------------------------------------------
------------------------------------------------------------
-------------------------------------------------------EKFYG
KRLTPILDYKKQFVTSLYINGINFIKLVNK--------------KSKDLNQEFINFDSKT
RFYRYKLNEIEYIITVSNMSKTETVKTMYLMTGFKFKDNILDKELTTKIFSRQIGNTTIE
FDGADIINKEMKTKLPIIRLNYKPFTDTNSRMGTFDL-----------------------
----------------------------------ETFR---------------DYNSNSA
VYALGFSTTSMSK---------TDKKTSMYY-----------------------------
---------------LTKDGNTSHEMMIKCINEM--------------------------
-----------------------------------------LSSDYRDH--MYF------
------THNLGG-YDMMFMLHALKLENKMILENKLKGMNTMVEDDKKIKVKKKKPMSDVN
KKSQNKDHYEMSTILRDDRMLK-----CVIKVKTPSG-------YNKMTFIDSYNMLPD-
-----KL----DNLAKSFGTE-------M----------QKGLFPYEFVKS----NTLNY
VGMTPSMEYYKMNNEVMSQELYNELMVPQWDLR--------------KQTLHYLERDLLS
--LLEMI----NTYNHYVYKRYNVQTT---------ESLTMA--RLALNMYTKRYTGDNL
-----------------------------------------------------------M
PVVLN------NSLFTSM------------------------------------------
------------------------------------------------KAA-------YY
GG------VAEV----YRPY--------GKNLRY-YDVNSTYPFVAKN-TMP--------
--GHEC--KYME------SKKGLKL------------SELF--GFFYCKVTT-N-N--QY
-----LG-LLP---------VH--NQ-----GLIMPNGQ---------------------
-----WYGWY-FS-EEL-----KFAEVNGY-NM-EV------I----KGYQFN-------
---------KMDNLFSS--YVDD-LYKIKANSEG--------------------------
----------SEKTMTK----------FLLNSLLGR----FGMS-MFKTKTDMVSVEK-A
KKLAVTNYMNSVKAM---------------------------------------------
----------------------SD-TDVLISYNKEMSRKTVE-EHG-----LNYIEMLNS
NSKTDLEKNNS-FKDVAVSISAAVTAY-ARIFMAQTKLDM--------LKNG-GNLYY-T
----------------DTDSIV----TDIDTPD-N-----------LVGS-------EL-
-GQFKL--------------EF-K---LKEGF-FI-SAKTYCL----------MLEKEYM
KKNKNK--DTV------IKAKGVFKTS-------------------LDVEKFKSL-----
Y-----------FNKQDVEAIK--SNNKTNYLEGYVN---MES-----------GMV-KL
KHDAYTKRSKMYDN----------------------------------------------
-----NGLWIDTKPLNYQVSNMLEDTNSKPLNSPNNNDTCALMKYNKPCFDLIKYNKSMT
DTMLYLPTNKAKFMNYAQLESMINEAMHESDMRVANHIKMLIYSLTGILYHGKDGTMYIY
SPNSKKIYIKYKKNNKWVTFWNI--------------------KYHNGYVYMKNKNKFYL
YKG---------------------------------------------------------
------------------------------------------------------------
------------------------------------------------------------
------------------------------------------------------------
------------------------------------------------------------
-----------------------------------------------------
>E9_Zeama413952654
------------------------------------------------------------
------------------------------------------------------------
------------------------------------------------------------
------------------------------------------------------------
------------------------------------------------------------
------------------------------------------------------------
------------------------------------------------------------
------------------------------------------------------------
------------------------------------------------------------
------------------------------------------------------------
------------------------------------------------------------
------------------------------------------------------------
------------------------------------------------------------
------------------------------------------------------------
------------------------------------------------------MARKGN
PISVR-------------------------------------------------------
---------------LDLNRSSDPSRFSEGDRE---------------------------
------------------------------------------------------------
------SHRMGSEFKEPYPTP---------------------------------------
-------------ASTETLSIA----------------------YMELMNMHAYPQIQG-
--------------GAKFTLQ---------------------------------------
------LRLKTDDDIANITITT-------------------------AIRLTYADGAVML
------------EAKAIYYDLYQVDIL---------NRLTIS--SLALSIFRRKYINDSE
KNR--------------------------------------------------------I
YILN-------DNEEQFI------------------------------------------
------------------------------------------------RSG-------YY
GG------HTDV----YLPT--------GEHLKY-YDVNSLYPYSM-LSEMP--------
--AGKP--RWKNNLGLKKTKIEL--------------KDMF--GFIKAFIICPA-D--MH
-----KP-FLP---------YK--Q-SDG--TLIFPTGR---------------------
-----FIGVY-FS-EEL-----KYAVSIGY-KV-YP------I----CGYLFD-------
---------RMESPFKD--FVND-IYRRRLEAKA--------------------------
------RGEKALDFIHK----------TTMNSLYGR----FGIN-PESTTTLILNKEEAL
KFPMEHEGFMHSEEL---------------------------------------------
----------------------CA-DRFLITYKNKRSAELQR-KRE-----KP-------
------------PANAAVQISAAVTAY-ARIHMYPYI-------------AR-EDCYY-T
----------------DTDSIV----VKHPLPA-D-----------EVSA----T--KL-
-GAFKL--------------EH-D---VTKGV-FL-APKSYML--------------Q--
-TV-RD--EQI------VKHKGAGKIM-------------------ANEKWFINQ-----
L-----------DDPHLKHTFEYELKFSRNWHKLLVE---KKT-----------ARI-TM
G-IESKKRDFVFDR----------------------------------------------
-----YGKWVGTKPIHV-----------------GDGDVNSLNPTSYKLIKSLLEQNEDL
RVE------------------------------------------LAKSEQMKSGTQNIK
DSSKKKAS--------------K--------------------KKSDNPDKKAEKIDR--
------------------------------------------------------------
------------------------------------------------------------
------------------------------------------------------------
------------------------------------------------------------
------------------------------------------------------------
-----------------------------------------------------
>E9_Genau527207786
------------------------------------------------------------
------------------------------------------------------------
------------------------------------------------------------
------------------------------------------------------------
------------------------------------------------------------
------------------------------------------------------------
------------------------------------------------------------
------------------------------------------------------------
------------------------------------------------------------
------------------------------------------------------------
------------------------------------------------------------
------------------------------------------------------------
------------------------------------------------------------
--------------------------------IVADI-----------------------
----------------------------------ETVM----------------VDNIHT
PYALGFLVVN------------PGSDLTCLPSHSINMYFSEDHISV--------------
---------------FSNFEARSSQIFLNFIYNL--------------------------
----------------------------------------ENCVKQNERIQTVY------
------LHNFSR-FDGIIMMKYF-------------------------------SI----
----HASDYKMKPLIRNHRLYE-----LKVYKNN----------KILFRFRDSLLLLPS-
-----SL----RSLSKTL------------------------------------------
---CPELGSKGDIDHDSLVVSDLLMKK--------------------DELLKYLRQDILL
--LGGVM----KKAQEINWSKYQIDIE---------EVMTVS--GLSLKIFRKHYFNDQT
FH---------------------------------------------------------I
PIPT-------RNQDTFI------------------------------------------
------------------------------------------------RNG-------YY
GG------HVDV----YKPY--------GENLYY-YDVNSLYPFIMKNYPMP--------
--SGIP--IWKNHL----ESSDL--------------DSLF--GFIEAYVVCPT-Y--IK
-----RP-FLP---------YK--N-KDG--TLIFPTGQ---------------------
-----FLGVY-YS-EEL-----KYARNLGY-QI-LP------L----RGYLFE-------
---------KKPSPFSG--FISD-LYESRLDAKK--------------------------
------RGDEPMTFIYK----------ILMNSLYGR----FGIN-PESLVTEICNKKE-R
DEYLKKENFQSAEML---------------------------------------------
----------------------NE-NYYIVNYVTNCFIDDEE---W-----KA-------
------------PKMSAVHLAAAITAC-SRIHMYPYI-------------CR-EDCYY-T
----------------DTDSVI----LGNPLLA-N-----------DISS----T--EL-
-GKWKL--------------EN-N---VKKGI-FL-APKSYML--------------E--
-VE-ED--KNI------IKFKGPAKDF-------------------VTSDWFEKQ-----
M-----------TDLSLTETHKMSSKFRINWKTFDVM---SKD-----------MML-KL
ALPKSNKRENVYDS----------------------------------------------
-----NNVWIGTQPINI-----------------I-------------------------
------------------------------------------------------------
-----------------------------------------------DL-----------
------------------------------------------------------------
------------------------------------------------------------
------------------------------------------------------------
------------------------------------------------------------
------------------------------------------------------------
-----------------------------------------------------
>E9_Silvu380007437
------------------------------------------------------------
------------------------------------------------------------
------------------------------------------------------------
------------------------------------------------------------
------------------------------------MSSNVVGIGRKPRLAACYRAAGSL
SLSDMLDRSRDKCRGCFRLDLDMKYPPYALRFSRSFSISAGGPGLKPHIFSFYAMQQWVR
ELESTVENRRVDLVHEFCLSPRLNFNRGVFVNEEELLTLAVMDLLVQDVYPVLQSYAKVN
VFFGLLPKPNEAYKLP---------------------------KKSNRITIHLSDEASPL
TTD---------------------------------------------------------
------------------------------------------------------------
------------------------------------------------------------
-EPDGKYQCFPKFLIKKHIFVLIRRLLERY--------------EGYIVCDITVRAYFER
AFKTDSPPITYSCRIDTLLECYYHAEPGFIDLDLKNVKAKCLRRMSLER-----------
-------SRKKYADADRLTVIKPKKDPKKKPFLVADI-----------------------
----------------------------------ETVM----------------VDGLHV
PYAIGVLKVY------------PDPEFKIEKIDSFFSEDIY-------------------
---------------CTNFEDRSKLMLISFINRV--------------------------
--------------------------------------ITICSRNRKNKLSVVY------
------FHNLSG-FDGIILLKHL------------------------------IER----
----HHPQYQVKSIMRNNQMYE-----LAVYSGK----------TCQFRLRDSLHLLPG-
-----SL----RSLAKNL------------------------------------------
---CPELGEKGTLDPSKITLETIAGMK--------------------EELMTYMNQDIIL
--LGGIL----HKFQKIHFDKFKVDIV---------DKRTLP--ALAIDIYRSNYFDQEK
SH---------------------------------------------------------L
HIPN-------DNEELFI------------------------------------------
------------------------------------------------RRG-------YY
GG------HTDS----YIPR--------GENLYY-YDVNSLYPYIMKTCTVP--------
--GEAP--VWCSDL----SQHKL--------------EDLY--GFIEAHIECPK-D--IK
-----RP-FLP---------YK--DPETD--TLIFPTGR---------------------
-----WVGVY-YS-EEL-----KLAKKLNY-KI-RP------F----QGYLFK-------
---------EVESPFKS--FVTD-LYESRAKAKA--------------------------
------EGNDSLSFIYK----------LLMNSLYGR----LGIN-PEYNKTEICDYER-Y
RTILK-TFFAEACYF---------------------------------------------
----------------------KDRKVIVVNYKYKPSIENKG-SPY-----KS-------
------------HKLGAVQVAAAITAN-ARIHMYKYI-------------NR-DDCYY-T
----------------DTDSVV----LGSPLSD-D-----------EVSP----T--EL-
-GKMKL--------------ED-R---MKEGI-FL-APKCYWY--------------S--
-RYSSD--EEV------IKYKGEGKEL-------------------VDRAYFFDQ-----
Y-----------NDPSRVLERPKTKSFIKDRVKLEIR---EAV-----------RTF-KL
QLIDNHKRVRVLDK----------------------------------------------
-----KNQWVGSDPIIL-----------------SK-DHEMTKHQSLLLIVHLNAEKEDF
DRKKLMISWAKNDIER------IERLFHQSQQSQDDQD-------YQYQDPIPQDDQDLL
TKDKTI---------LIG----K--------------------EFGSDI-DKSDDDDP--
------------------------------------------------------------
------------------------------------------------------------
------------------------------------------------------------
------------------------------------------------------------
------------------------------------------------------------
-----------------------------------------------------
>E9_Silvu385198415
------------------------------------------------------------
------------------------------------------------------------
------------------------------------------------------------
------------------------------------------------------------
---------------------------------------------------MIVYLYPRA
QILKPYNNNKKIERRGYHRDTKYESIKYSFKYMSQLVQDLDEETKETVCHVPYLQLVITS
RYFHKGIR----------------------VNEDKLLTLAVMDLFVQYVYPALNSYAKAN
VFFILKPKPNKDDLLNP--------------------------HKDGEIIKSLSKTAFPL
TKD---------------------------------------------------------
------------------------------------------------------------
------------------------------------------------------------
-----DDSLIKKFDIKNYVNTLIEGLLEIY--------------SGYYVTGITIRNFFEH
DIISPIPVIDYKSRIYGLIECYYNNENDSNVDVKNIRPKSLRSTKKVYL-----------
---------------NNLTSKKTPDNPTIKPFMVADI-----------------------
----------------------------------ETVV----------------IDENHV
PYAIGVLKVY------------PGVEVLTDEIDTFYSENYNKKL----------------
---------------FPKFEDRSQKLMLDFINRL--------------------------
--------------------------------------ITITRRNSKYKMNVIY------
------FHNLSS-FDGLFLIKHM-------------------------------IY----
----NHQNYELKPIIRENVIYE-----IAVCLGK----------RVLFRLRDSLHLLPC-
-----NL----DSLAKSL------------------------------------------
---CPELGGKGSIDFSKVTLETLSSMK--------------------DELLTYMKHDIRL
--LGSIM----QNFQKLYFEQFQADIV---------DFRTLS--SLAMSLFRSRFYKDDE
SS---------------------------------------------------------I
YIPE-------DNEEEFI------------------------------------------
------------------------------------------------RRG-------YY
GG------HTDC----FIPK--------GENLYY-YDVNSLYPYIMKESKMP--------
--GGKP--VWHSDL----SQMDL--------------DDIY--GFIEAYIECPE-S--IK
-----RP-LLP---------YK--DPKNK--TVIFPTGK---------------------
-----FVGVH-FS-EEL-----KLARKIGY-KI-TP------L----KGYLFN-------
---------AIDSPFEG--YVKE-LFESRSKAKA--------------------------
------EGNAALSFIYK----------LLMNSLYGR----FGIN-PEYSKTELCNESR-L
KSLLRGGPLINKRRL---------------------------------------------
----------------------RD-DLYMVSYRCNTSSRGKE-SPY-----KV-------
------------KKTAAVQIAAAITSK-ARVYMYEHL-------------SR-DDCYY-T
----------------DTDSIV----LGSPLPD-K-----------LVSP----T--EL-
-GKFKL--------------ED-K---IKEGI-FL-APKSYWY--------------S--
-RESSQ--EDV------IRYKGEGKKI-------------------VDKKYYIDQ-----
Y-----------LDPSRTEKKKVIKNFKRDLETLSIR---MVE-----------SVF-TF
RVIDNNKRGRLIE-----------------------------------------------
-----NGIWVGSIPIHI-----------------I--DFESIDHKGRMIINQLIKERDNL
IKK---INNKKNDDEKDDSNVDIKNIMDPQNCQKNEVNTANSNLSNKTLNDVPSDTKTKP
EDSETRPDSESQKLDLSGWSHER--------------------QFGKELKDNLGKEPP--
------------------------------------------------------------
------------------------------------------------------------
------------------------------------------------------------
------------------------------------------------------------
------------------------------------------------------------
-----------------------------------------------------
>El_Clapu118857
------------------------------------------------------------
------------------------------------------------------------
------------------------------------------------------------
--------------------------------------------------MLILLLQYNV
SNPCLTNLLENKTGTGVGLNFPLKPARLTLAQQRKRSELKKARLALRGMGIGDFNRELRF
YSTSAYTKTHWNNKDRINKWMQYDIFVDRDFESFLSHLFSDNRILFEYTYALLVKVRKGN
KFYTIGDRQIGVLFVDIHDPFLLEVFDTIIDRLAILFEEYPTELEYTCDALLLEFHPVRP
EKIKISNLKDAKEKLAPKTFATGMSVFNLIGGFDLRKVSTPINLNKKRYYSTQVDRLNGF
ITD---------------------------------------------------------
------------------------------------------------------------
-------------------------------------------------NPRLLEFKQKF
NEQLFMASPKKKLKYEFCDTSVVFILVKRG--------------REYIVIEDVKDGEFHK
RIFNKTASLLLHLIDKSNGDGTWTRINGNFNTLYNLENEIIMSTKAIGL-----------
--------RAIPKFLYNKKNEEEMSVLANPNLGTIDL-----------------------
----------------------------------ETTT-----------------GAQPK
CYAIGFYTNL------------DSKPIKF-------------------------------
---------------YIDKNLDSCQLVHTCIQEM--------------------------
-------------------------------------------MRYKYRNVLFY------
------AHNLGK-FDAVFLLKEL-----------------------LRFNLTTEGL----
----NNPYEFPAPLTRNSDILK-----LTIKRTVDGK-------TRKVTIMDSFALLPR-
-----SL----RDLCKDYNID-------N----------PKSYFPYLFSVD----SHLFY
TGATPNINYYLDIPKAEYLKLVKDDWDFK------------------DETLEYLNLDLIS
--LHQVL----VKVNKAINFLFDIEFT---------SCATVS--SLANKIFLSKFYDDKN
KA---------------------------------------------------------I
PLVKD------IDLFNDI------------------------------------------
------------------------------------------------HEA-------YY
GG------RVEV----FNPI---IMADSTKSYYY-YDVNSLYPFASIN-DIP--------
--GLKC--TFYEVVKANVNI-----------------HELF--GFFYCKIKSPD-N--LY
-----LG-LLP---------KR------TETSLIFPGGA---------------------
-----WEGWY-FS-EEL-----KFAVAHGY-EVEII-----------KGYNFD-------
---------RVSNVFNE--FVQE-VYKVKCNPNN--------------------------
---------VTEKNIAK----------LILNSLIGR----FGMN-INKIKTSLVPSEK-H
NELLTTRVVKSTTDL---------------------------------------------
-----------------------GSGMFMDIYVPGIDKNICEDFNLDYIEVLNSTNTDEK
GTMP--------DNNVSITTAAAVLSY-ARIHMAQIMLF---------ILENNGTLYY-T
----------------DTDSIV----TDLKLPE-E-----------MVHQ----T--EI-
-GKLKL--------------EH-T---ITQGY-FI-ADKTYAI-----------------
-VNTEG--EII------KRAKGVKSSK-------------------LTLEDYE-------
------------KMYNKEVVEATKTSSKRNYKDGFVT---ISD-----------STV-KL
NPTSYTKRSRVIS-----------------------------------------------
-----KDKWIGTEIIRLDKLNSKLSTHTPKSLSGDKTK----------------------
------------------------------------------------------------
------------------------------------------------------------
------------------------------------------------------------
------------------------------------------------------------
------------------------------------------------------------
------------------------------------------------------------
------------------------------------------------------------
-----------------------------------------------------
>El_Fuspr169646972
------------------------------------------------------------
------------------------------------------------------------
--------------------------MKFLFNFTCTKFNTNFFRLFSTTNNVFEISSSKI
DAKTYTFKRIESDKENIEKFNMNTDNNLSINFLKTKIRDFLLEYYNEDNYKITLIMTADK
GCLIVYGSDDLNKYIVKNLNTFVEKILIELYLATEEYPIDNIELWIEKDRETSTNSILSE
SSKISYNSLPSALINHKTNKRNYSTFSNRRLFSISTLRPNIKKELFVNSDINNVIFKEYD
KYNHKAVLFLPTLLPFMHLISAINKNNNINDDYSLLINFKDFYLSFTNTFKQLELGKYSF
EYYFYIKTLEDYCLTEC----------------------------YTQDFLDTNCLNSIM
GSRGYCTFLNILDTFDPNELENIYSVHSTGITNRLKEILEIDKSVAEIDLNRETLLVITK
VNEINNKQLSKEQDTFKTKIPGLQVGYTKRFYSTSNFNLCTLNNKAQTQYYSTKINVNTK
QPINKVIHIAFSDYVNYGSDSYINIFKNNLTLGVKYSYIVKISKDNLYYTLSERQKFFLL
DGSAMDEVRLDYFEDYLHVNLSRVLELYKKVIDGECDVITFEFSPLFNDTNIKEFEIKNL
ELVNSRLPLKSYNRIKKEFSLFDTNILNYKGTLLNFNINDCEFTNNIEDLNYFSFENVKY
LNYNKYYYVKYRGKSYVVTEYIKDNIKIKQCLDKFGI-----------------------
-----------------------------NLYYVEDTIKEDGGFIRKEGNFYTHFSSENE
ITNIQKDITFNSIFSKLKLSDKPSVNQNIGTIDLETFKHDETSLCYAIGFYTENDSKMYY
---------------IDKDNLDSYILIHNCINEL--------------------------
-----------------------------------------LRPKYKPF--TFY------
------CHNLGG-FDAPFIIKAL-------------------------LEFNKNVD----
----KAERYTFNSFTRDGNIIR-----LTIRRRVEGK-------IRSITLNDSLPILSM-
-----SL----RSLCKAYKVE-------Q----------AKSYFPYDFVNK----NTLFY
VGNTPNKSYYLFSAKDGTSEEDFNKFYESSYSKTWSLQ---------QETLNYLMLDLKS
--LYEVI----KIVNLQLFLLFDIQMT---------ESSTVS--GIAMRIFLNKFYKNTD
K----------------------------------------------------------L
PLINS------RQIYNDI------------------------------------------
------------------------------------------------YKA-------YY
GG------RVEV----FIPK-----PINNEKLYY-YDVNSLYPYASLN-DLP--------
--GLNW--NYNEFI----Q-KPNL-------------YDLF--GFYYCKVESNN-N---Y
-----LG-LLP---------FR--NEKG---GLSFPKGK---------------------
-----WYGWY-FS-EEL-----KLAAKYGY-KI-EI------I----KGYTTD-------
---------KSKNVFEE--FVNS-IYQVKLKPRN--------------------------
------N---AEKNVAK----------LILNSLIGR----FGMN-PDKLVTKLLNNKE-H
LTVCSTRVLKNSIIL---------------------------------------------
----------------------DD-DNYLDTFSTDINKDVCN-EFG-----LDYTKVLNS
KNFYIEKAKPISNNTISISTAAAILSY-SRIYMADTMQMI--------LNKG-GRIYY-T
----------------DTDSIV----TNIKLPD-N-----------MIDS----N--EL-
-GKFKL--------------EH-E---VVEAY-FI-SDKTYLI--------------K--
--NIEG--KVI------KKAKSVKEDS-------------------LDIKDYIRF-----
Y-----------NMEVYESAIK--TTAKRDYTRGSVN---IDS-----------KKV-TL
NIDKYTKRERIFI-----------------------------------------------
-----NKSWVNSKPIWI-----------------NCVDKSLILYDNHRHKSVISYNKVNK
FDIILYTNNKILTFDHTNKRLKLDSDCKWVETKPFNLKIKDITYKYRTLAYSISGENTNT
LLTILNHLIIKLNIKNFINYIVS--------------------NIKGIFINFILFILCII
TSIILFYFMDESLDSMGESGYLDFNNFNLKDYPITNNESISHYKNLSYDKSNLLKTNKYK
VYLSNSNLRPIHLSLYDLNKYVSTHIDLLHPKYNYLRGSSLSDFSKEYYYSRREWVSSEN
VSHLIKYYRFNFDYINTEFRPAYLKKYLYPIINDLWHNIISNNISNKNSFKSIDSIKDYS
LEYLLDKCNNNKIKISTLDFINIMNNITSYFTEGHTTSWDKLKLINNLTTHTFSASPESY
VDLSHNSNTSLINPYGASSVNDKVLISINNNITLNTSNFSLRSTSNILTQNNINLQIPST
PVQDGAELDMRSPLLEVSPLISDNKSDLGANSNLTNSEILKWRNEIWKTRNRS
>El_Glosp393191374
------------------------------------------------------------
------------------------------------------------------------
------------------------------------------------------------
------------------------------------------------------------
------------------------------------------------------------
------------------------------------------------------------
------------------------------------------------------------
------------------------------------------------------------
------------------------------------------------------------
------------------------------------------------------------
------------------------------------------------------------
------------------------------------------------------------
------------------------------------------------------------
------------------------------------------------------------
------------------------------------------------------------
------------------------------------------------------------
------------------------------------------------------------
------------------------------------------------------------
------------------------------------------------------------
----------------------------------------------------------M-
------------------------------------------------------------
-----------------------------------------------DVSKQYIMGDCIS
--LHQIL----TSFFNTLNEEFPIDPL---------QVLSAP--SAAFKIWRAQQLPLLH
QDKLI------------------------------------------------------V
HDFSH------TLFDTYF------------------------------------------
------------------------------------------------RNG-------YN
GG------IVDV----YRPH------LTGKVGYY-YDVNSLYPTAMCR-PMP--------
--VGTP--RLLE--------PNLYS------------TSFF--GFIDATVQSPN-N--EY
-----IG-LLS---------IK--YEG----KLICPAGI---------------------
-----FRGLF-FS-EEL-----NFALENGY-RIIKI------N----TLYSFQ-------
---------KGENCFLD--LIEK-LNDMKVTAQL--------------------------
------NNQPTIRNVAK----------LLMNSMYGR----FGMH-TKPMQTSLIPDHL-L
EQYSKVFQIHSNIDF---------------------------------------------
-----------------------N-QFLLIHYSLLPSEELGN-KPN-----RRLIRKFQN
SL----------PSRTNVAIASAVTAY-SRMIINQHKLTA--------INTG-LKLYY-S
----------------DTDSLV----VDGKLPD-H-----------LLDN----A--KL-
-GLLKL--------------EY-E---IKEGI-FP-MPKVYFL--------------E--
--TMDG--KIV------TKCKGFP-GK-------------------LDRSAYLSL-----
L-----------QGKTITGLSV--NKWYRSLRDSSVQ---IRR-----------ELP-YE
MRFSFNKRQQVFN-----------------------------------------------
-----NERWEDTKPLLF-----------------KPTIQS--------------------
------------------------------------------------------------
------------------------------------------------------------
------------------------------------------------------------
------------------------------------------------------------
------------------------------------------------------------
------------------------------------------------------------
------------------------------------------------------------
-----------------------------------------------------
>El_Rhiir394986607
------------------------------------------------------------
------------------------------------------------------------
------------------------------------------------------------
------------------------------------------------------------
------------------------------------------------------------
------------------------------------------------------------
------------------------------------------------------------
------------------------------------------------------------
------------------------------------------------------------
------------------------------------------------------------
------------------------------------------------------------
------------------------------------------------------------
------------------------------------------------------------
------------------------------------------------------------
------------------------------------------------------------
------------------------------------------------------------
------------------------------------------------------------
------------------------------------------------------------
------------------------------------------------------------
--------------------------------------------MACIKACKVVWRLAC-
------------------------------------------------------------
--PCASWDNWELVCESPWVNLDM------------------------DVSKQYIMGDCIS
--LHQIL----TSFFNTLNEEFPIDPL---------QVLSAP--SAAFKIWRAQQLPLLH
QDKLI------------------------------------------------------V
HDFSH------TLFDTYF------------------------------------------
------------------------------------------------RNG-------YN
GG------IVDV----YRPH------LTGKVGYY-YDVNSLYPTAMCR-PMP--------
--VGTP--RLLE--------PNLYS------------TSFF--GFIDATVQSPN-N--EY
-----IG-LLS---------IK--YEG----KLICPAGI---------------------
-----FRGLF-FS-EEL-----NFALENGY-RIIKI------N----TLYSFQ-------
---------KGENCFLD--LIEK-LNDMKVTAQL--------------------------
------NNQPTIRNVAK----------LLMNSMYGR----FGMH-TKPMQTSLIPDHL-L
EQYSKVFQIHSNIDF---------------------------------------------
-----------------------N-QFLLIHYSLLPSEELGN-KPN-----RRLIRKFQN
SL----------PSRTNVAIASAVTAY-SRMIINQHKLTA--------INTG-LKLYY-S
----------------DTDSLV----VDGKLPD-H-----------LLDN----A--KL-
-GLLKL--------------EY-E---IKEGI-FP-MPKVYFL--------------E--
--TMDG--KIV------TKCKGFP-GK-------------------LDRSAYLSL-----
L-----------QGKTITGLSV--NKWYRSLRDSSVQ---IRR-----------ELP-YE
MRFSFNKRQQVFN-----------------------------------------------
-----NERWEDTKPLLF-----------------KPTIQS--------------------
------------------------------------------------------------
------------------------------------------------------------
------------------------------------------------------------
------------------------------------------------------------
------------------------------------------------------------
------------------------------------------------------------
------------------------------------------------------------
-----------------------------------------------------
>El_Glosp393191376
------------------------------------------------------------
------------------------------------------------------------
------------------------------------------------------------
------------------------------------------------------------
----------MGICLRLLVRRNWLSEQGLRGLWRREDKKASWTVGIGFLVNKETNLEELR
ATLEGYIENFETQSGTPEERQEQAVVSSLIKVINRSNAPSVNWENPLALEPGYKEPEAPK
PRTSPKATAEKLAILNSQLNQGFSKLENTIVESNNRLVEAIKTLPTQTSSQSSSLSSLSN
INWTPILHGITNVIVSS-------------------------LGGSPVNFPSTAPAVTPT
TPA---------------------------------------------------------
------------------------------------------------------------
------------------------------------------------------------
-IPTSGEVQNVSSNLAPIVERLNSLETKME--------------TRITTLEASILALTQS
QAELARTTNAQISELTSTVSSFVKATNTKFEALVELSQKDPQGSEGGGS---SSAPATPA
VSKKSPQNVMSQLSEIEVLKPVNNTTENINKIVAADL-----------------------
----------------------------------EALI---------------LPGGVNK
VYMAAWY---------------NGEAHNIHN-----------------------------
---------------ITQWGYNTDTMLQQFWIDL--------------------------
------------------------------------------INKNQGR--ICY------
------FHNFGG-YDAILAMPAL-------------------------------------
----LHLPYKFFPIMKDGEIIS-----IKVTNKG----------KVLLTIKDSIRILPG-
-----AL----SKLAKDWGAE-------T----------QKDHFPHYFFNK-SIELTLSY
VGQIPAYEYFESKRTSQKDYEEMVKLFEGRGWSFLDPLGGIGTPLEGEVSKTYILGDVKA
--TYQIL----IKYFETLISKFPIDPL---------KVYSAP--SAAFRIWRTVQLPI--
-----------------------------------------------------------L
NEDNLKVYDLSHNLDSEL------------------------------------------
------------------------------------------------RKS-------YC
GG------IVDV----YRPH-------LIGEGYY-YDVNSLYPTAMCR-PMP--------
--VGLP--KLVS-L----TVNQFLE------------GDFY--GFVQATVRAPT-K--EY
-----IG-LLP---------IK--YQG----KLICPGGT---------------------
-----FSGLF-FS-EEL-----YFALTNGY-TLVKM------T----LAYEFT-------
---------KGVNTFLD--LITQ-LNSMKIEAQI--------------------------
------NKQPTIRNLAK----------LLMNSMYGR----FGMH-PSLSLHGIYSPEE-M
KKITHAWMVQNSLVF---------------------------------------------
-----------------------G-ELSLVTLLLNEKWILEN-QGK-----EGLVKHLTN
L-----------GNNTNVAIAAAVTAH-SRMIINGYKLLA--------LKLG-LELYY-S
----------------DTDSLV----LNGPLPS-E-----------YLDS----A--IL-
-GKLKL--------------EH-R---IREGI-FV-MPKVYYL-----------------
-EDIDG--GIT------TKCKGYS-GK-------------------LTKLQYLELL----
------------EGKT-QHLEV--TKWSRSLKDTSVQ---ILR-----------NQP-YD
LTFSFNKRERVFD-----------------------------------------------
-----NGKWVNTRPLQL-------------------------------------------
------------------------------------------------------------
------------------------------------------------------------
------------------------------------------------------------
------------------------------------------------------------
------------------------------------------------------------
------------------------------------------------------------
------------------------------------------------------------
-----------------------------------------------------
>El_Rhiir526279912
MISRLSQNQANIQEAIASTNNQVSSLSSTLEAFIKAQTPVAPTSSGGNSNHSNGGGTSSA
PASPLLSIEEVNALACREEYQEEIFSPISGSGRKSTEQLAQENLGHSPFMTKEQLAEMEQ
QWAQEDASSKNPPIPIGDDLLGFHQEIVALAPTKKPIDSKDKILAADLEALILPDGTNKV
YMASWYNGETQNTFDITQYGFNTKTMLEMFWQDLINKNQGKTVYFHNFGGYDAILSMPAL
LNLPFLFSPIMKDGEIIAITVSKGKKELLTIKDSIRILPGALSKLAKDWGDFEEDKSSAK
LSIFVLVAFIWVLTVEANSEIELLVESWLWAKLSIVEVNCVLFWTRVVRADSRVLTFWIR
GVISVLINSLIWAILATPWASPGACTAGVGVENSTCFPPRLVITTLAIPWRIGVQFTLEK
GETGAGEDLIASTICRV--------------------------DSTWLVWREAKPWLSWE
LRMASFSAVALGEVRDLGAEGRASLKPGSRAKGSFQLTVGALDLSMTLIREETTFSDWRS
SAFHSASILLNIHYTFKGDVWNYLSNPLPPTLNYYGIPMVSIYSSDFVETVIQNIKTIIN
SSKHESPYFNFIIEVLLSSGQVRTVGQGFIVERTTNFEELTHQITSLIEAFETQSGTPEE
RQPEAVVSSLIKVFDRSHAPAVNWENPLAL--------------PQSKYTPDRQVKTSPK
RTRKNTEEKLAILSSQINTMSTQISTGLESVVQAIKSTPTQAPSTTPSILSGVNWTPLLQ
GLANVVVTSIGGTTQFPTAPINAAQTPAEAPVVSQDLTQIKELIKTEIAPLVNKVNNFES
MLTQLATQTNNQISALTESQAQLTSNLNTLAQLMEAQIKVPSHKTPQGAQGGGTSSAPAT
PTISPWTALHEENLAI---TNNNEEKTTEHFGITGAGKFNLNNRIEELGFNPFVLPEEYD
SEEETPELDNISNYDPFKQDQKNPLGAMSNFSEIETLVPSKKEFHSSESIVTADLEAIIK
QPEGTNVVYMAAWYNGETYRIFDISQWGYNTTTMLEQFWIDLLKNNKGR--VCY------
------FHNFGG-YDAILSMPSL--------------------------------L----
----NIPNLAFYPIMKDGEIIS-----IKVAQKG----------KVVLTIKDSIKILPG-
-----AL----SKLAKDWGVE-------T----------QKDHFPHYFWNG-SIKDTLNY
EGFLPPYSKFEPKRTSLIDYEEMVKLFKNKTWSFI------------RVSEFYILGDVKA
--TYQVL----VKYFETLITKFPIDPL---------KVYSAP--SAAFRIWRTLQLPL--
-----------------------------------------------------------L
HQEGLKVYDLSHNIDSLL------------------------------------------
------------------------------------------------RES-------YC
GG------IVDV----YRPH-------LIGKGYY-YDVNSLYPTAMCK-SMP--------
--VGMP--QLVEFLTKEEFLK----------------GEFY--GFLEATVRAPA-N--EY
-----IG-LLP---------IK--LQG----RLICPGGT---------------------
-----FSGLF-FS-EEL-----KFALANGY-QLLEI------K----LAYSFK-------
---------RGANTFLQ--LITQ-LNSMKIEAQR--------------------------
------NSQPTIRNLAK----------LLMNSMYGR----FGMH-PTLTTHGIYTSKQ-I
NKITPAWIVQNAINF---------------------------------------------
----------------------G--ELSLVTLLLNKSWILENQGVEGLIKHLTNL-----
------------GNNTNVAIAAAVTAH-SRMIINQYKLDA--------LKLG-LNLFY-S
----------------DTDSLI----LDGPLPE-N-----------YIHS----A--TL-
-GKLKL--------------EH-I---FKEGI-FV-MPKVYYL-----------------
---EKEDGSIV------SKVKGFPGKL-------------------TKRTYF--------
------------IKKCTHGITCHTLKYVSITIVHGVL---LKQ-----------ALS-PL
LLCLKQV-----------------------------------------------------
------------------------------------------------------------
------------------------------------------------------------
------------------------------------------------------------
------------------------------------------------------------
------------------------------------------------------------
------------------------------------------------------------
------------------------------------------------------------
------------------------------------------------------------
-----------------------------------------------------
>El_Plasp327179836
------------------------------------------------------------
------------------------------------------------------------
------------------------------------------------------------
------------------------------------------------------------
------------------------------------------------------------
------------------------------------------------------------
------------------------------------------------------------
------------------------------------------------------------
------------------------------------------------------------
------------------------------------------------------------
------------------------------------------------------------
------------------------------------------------------------
------------------------------------------------------------
-------------------------------MLVLDI-----------------------
----------------------------------ECYR---------------DEFDNLI
PYAVGWY---------------DGKTVSTMY-----------------------------
---------------LSQDINSEQLIMFSLGSIL--------------------------
------------------------------------------KPKYHNY--TIY------
------IHNLKM-FDVNFLIKAI-------------------------------------
----GKTDWKTNVIMDDNNNII----SLKLWKYNKS--------WIHLKLKDSLLLLNT-
-----SL----SNLGKQMNTE-------S----------RKDNFPYSFMTS----ETIYY
KGVCPPDKYWNKPPKNRVQIWDAR-----------------------VETLKYLENDLKT
--LYEVI----NKYADEIFKKYKINIT---------DHNTIS--SLSLKIFLSKFYDMSK
NT---------------------------------------------------------L
RTLT-------GISETQI------------------------------------------
------------------------------------------------RQA-------YR
GG------MVMV----KRRE--------IEKGYL-YDVNSLYPYAMLN-PMP--------
--MGHP--ELSNDKEL---------------------NNYF--GFVYVEVSPPNTN----
-----IP-ILP---------TP----------IEYKEGQK--------------------
-----FKGWY-FS-EEL-----KNAQKYGY-KIKLF-----------GGYKFK-------
---------KQYKMFDT--FVKT-FYQMKVEGDS--------------------------
----------TNRMVAK----------TMLNSLYGR----LGMR-ERYISAYFVNKEE-A
ERVLKKKDAILEWEY---------------------------------------------
---------------------DNKMLIRTQTWGLSKENKIQNKLER--------------
------------PTPASIQIAAAITAY-ARIFMSKYM----------------QKSHY-T
----------------DTDSIV----VSKPLPK------------REIGE-------GI-
-VKWKL--------------EQ-K---ILKGY-FI-APKLYYL-----------------
---LTESGEEI------IKARSIGKDF---------------------------------
------------KGKNILNL----DHFKRMIRGEVVE---VEK---------------EL
ILPDLRSREIKYEK----------------------------------------------
-----RKIMVNRKEIQENKTKT--------------------------------------
------------------------------------------------------------
------------------------------------------------------------
------------------------------------------------------------
------------------------------------------------------------
------------------------------------------------------------
------------------------------------------------------------
------------------------------------------------------------
-----------------------------------------------------
>El_Ascim118847
------------------------------------------------------------
------------------------------------------------------------
------------------------------------------------------------
------------------------------------------------------------
-------------------QFSIKVMQSSYVGLRSTVQFLQLSQIIWIKSRIAKSENDYI
NSMKKFLSHKKQNNRKFHTRSMSNGLGSLNLQKRPTPSPTVLNNKFLPTRNQYHSEDINN
NILFDIIIKETDKGLKKCVLIGLNLTTNKIFNMEYIDLNTSNRKFKIFVANNLINIKNNG
INIDNLYIPKRINSKTLTDLITLSFPNIKVQWYLKSEITNLFLKSDYTNFIKEINERKTL
GKS------------------------------------------------------ILS
KLIIYYNDSSPHCNIGKSSRKVTAISHTKRDIHTSTENNHKKDLFGWHRFNSSNYYD---
------------------------------------------CIDSGALTIEINKLFEYY
KDNFTQPFFVVNAKIKFPTGNVRSIGFGNVTTLTDKETLIKTLAIFLEREDIHTVMSYDE
GDIDESKFPKGSLSFDFKPLKTIEGTKYANYTFPIKKDIVVKDINKKINFNGLDLPKTMD
LSKWPNLKLNKDKTSGEIRMTIKNKNNQSYDIIGHMI-----------------------
------------------------------INDGENVITFNRAVDNSIIKIFTVTDSMGN
TNDPNLFKRIVEEKGNQTVYVYENNETVCVVQDKKFGFISKIAKNKTVNLKSISTLDLET
RMDTNNRLIPICMSYYNNKKLNTFLFKDDWQEEM--------------------------
------------------------------------LAAFKTLLKSTNHGKKFY------
------VHNLAH-FDSVFILDTL------------------------------SKL----
----GKIDI----IMRDDKIMK-----LKITFKIPGKNT-----EYSISFLDSLLMLPN-
-----SL----DNLSKAFNIE-------N----------KKSVFPLKFTNG--AVTPFNY
IGAVPGYEYFYNTPNKKFTKDDYKKYCKDFNNNWDFN----------KELKNYCEIDCLA
--LHDIL----TLFAKMIHNEFSVDIT---------RYVSLS--SITFAIFRTNFLPENK
-----------------------------------------------------------I
PNITC------TKLHYIL------------------------------------------
------------------------------------------------KQA-------YT
GG------YCDV----FKPE--------GKNIHS-YDINSLYPSAMAKFDMP--------
--TGTP--LHIL--------GDPYKFT----------KDPF--GFVFAEVTAP--D--LK
-----VP-IIQ---------TR--VQTSGGVRTVAPIGT---------------------
-----FKGWY-LL-DEL-----INAKKYGY-TF-KI------S----EAYLFE-------
---------RLN-IFKE--YIHR-LYTIKSSYTP--------------------------
------DD--PMYFIAK----------LLMNSLYGR----FGMD-PITIKYSVLTPEE-S
EEKLKNSSCIEATTL---------------------------------------------
----------------------PS-GNVLFKEN-----KPLG-EFS--------------
------------NLNTSVPISAAIAAY-SRMIMSEYL-----------IKYA-DNLYA-V
----------------DTDGIK----VDTEIDK-K-----------YVSD----K--EL-
-GLMKH--------------EY-T---FKEAV-FV-APKVYGG--------------LFD
KPYKNK--VEI------VKVKGLK-EP-------------------IQYSDLKDV-----
Y-----------IKSLLKLFII--LNFLRQLALSTIV---IKE-----------QPY-SL
RVSSFKRVLVFNE-----------------------------------------------
-----SGKIISTLPLKL-----------------ENDKIVSNPHLIVNSEGNPSAFKLSL
IKI---------------------------------------------------------
------------------------------------------------------------
------------------------------------------------------------
------------------------------------------------------------
------------------------------------------------------------
------------------------------------------------------------
------------------------------------------------------------
-----------------------------------------------------
>El_Gelsp1805212
------------------------------------------------------------
------------------------------------------------------------
------------------------------------------------------------
------------------------------------------------------------
--MECIERLRRKRTEYLFKNFIMIKFSFFNYRINMRNFHATLASLPSFIKFNYLSSSLNS
NFYSTSSDSPMGHIVSASKSSWYNYFSVKNYDPISPFSLENELRAFISLYKKQFKEEKFF
IMAKIKFNNNDIRSISTVQIGSTDSFEILNLIAAFNSIFGHPSFSEAVSEPLENELFSLP
NGLPKGNIIFTFKPTNN--------------------------PKVKTKYEKLMSKDKIN
KNA---------------------------------------------------------
------------------------------------------------------------
---------------------------------------------------------NLS
KKNPLNKFKYNGYTIPKTMDLSQWPNIHYI--------------NDRKNAVSLNNIIKSG
NDNMTLSFFITITKFFNEIPVLLNNTPIFKIKDEIMDKDDLSSFKRTITENEQDKVYVFE
NGKMVFFTENVKTTFIKKINRQDLINFENPKIITLDL-----------------------
----------------------------------ETRSVPIHPIKEGKDGKKGKVNSMMF
PIVMSIY---------------NGKFVKS-------------------------------
---------------FLFSQSAWETEMMNAFKSI--------------------------
-----------------------------------------MLRKYDGY--KVY------
------THNFSY-FDGIFIIDIL--------------------------------S----
----RLGEV--KPFMRNGKILK-----LTFNFTLPNSKR-----KYTLQFMDSLLILPD-
-----SL----EKLSLFFNNK-------V----------MKSFFPHSFLDD--NSISINY
VGKCPDYKYFPKACTKDFTIEKYQEYAGKFKNNWDLK----------KELIKYCEIDTIA
--LYQVL----VNFQRKIYDKFMIDCT---------KYPTIP--SLAFAIFRKNYLVDDM
-----------------------------------------------------------I
PNIK-------SKLHNII------------------------------------------
------------------------------------------------KRS-------YF
GG------ICEL----YKPS--------GVNIKS-YDVNSLYPFGMKFFTMA--------
--SGIP--KYVK--------GAIENIRKFIDDSTD--EIPF--GFYNVKVKAPL-N--LD
-----KP-FLP---------TR--LNTAAGTRTIFPLGQ---------------------
-----WEGWY-FS-EEI-----LNAMKYGY-EF-EF------T----EGFLFE-------
---------KSY-MFEE--NIDL-LYNIKKTSPK--------------------------
------ES--PWYYISK----------LLMNSLYGR----FGLN-PEGEEIIITTEEE-G
DKLIETMEYVTITPL---------------------------------------------
----------------------LS-GNVLISVK-----LPEE-AFG--------------
------------DMNISVPISSAIAAY-SRIHMSHFL-----------NKYS-NNIYY-I
----------------DTDGIK----VDIDLDK-D-----------EVDS----K--EL-
-GKMKY--------------EY-V---LEEYS-SL-GPKVYGG--------------LLY
DKEGKL--TEL------VKLRGYS-SK-------------------LPYNKLKEG-----
L-----------VKDHMIELTQ--KKWKRKLSESTIY---LKN-----------NHL-LF
L-----------------------------------------------------------
------------------------------------------------------------
------------------------------------------------------------
------------------------------------------------------------
------------------------------------------------------------
------------------------------------------------------------
------------------------------------------------------------
------------------------------------------------------------
------------------------------------------------------------
-----------------------------------------------------
>El_Neuin578157
------------------------------------------------------------
------------------------------------------------------------
------------------------------------------------------------
------------------------------------------------------------
-------------------------------------MMNLRGFISLYKKQFKEEKFFFM
AKIKFNNNDIRSISTVQIGSTDPLEVLRLLEAITSIYMHTHTGISEAVSEPFEYELFSLG
DGLPKGNI------------------------IFTFKPTSNPSIKTKYEAHKSNIKRNKN
INLSKKNPLNKF-------------------------------KYNGYTIPNTMDLSQWP
NIH---------------------------------------------------------
------------------------------------------------------------
------------------------------------------------------------
-----FINDGKNAVSLNNIIKSGVDNMTLS--------------FFITINKKYNEITVLL
NNTPIFKIKDEKIMSEDDLSSFKRTITENEQDKVYVFENGEMVFFSENV-----------
-----------KTSFIKKITRQDLINFENPKIITLDL-----------------------
----------------------------------ETRSVPIHPIKEGKDGKEGKVDSIMF
PILMSVY---------------NGKFVKS-------------------------------
---------------FLFSQSAWETEMMNAFKSI--------------------------
-----------------------------------------MLRKYDGY--KVY------
------THNFSY-FDGIFIIDIL--------------------------------S----
----RLGEV--KPFMRNGKILK-----LTFNFTLPNSKR-----KYTLYFMDSLLILPD-
-----SL----DKLSNFFNNK-------V----------KKLFFPHSFLDD--NTIPINY
VGKCPDYKYFPKAYTEDFTIEQYQEYANKFKNNNWDLK---------KELIKYCEIDTIA
--LYQVL----VSFQRKIYEKFMIDCT---------KYPTIP--SLAFAIFRKKYLVEDM
-----------------------------------------------------------I
PNIK-------SKLHNII------------------------------------------
------------------------------------------------KLS-------YF
GG------ICEL----YKPF--------GVNIKS-YDVNSLYPFAMKYFKMP--------
--SGIP--KYVK--------GTLQNIVRF-TDSIC--EVPF--GFYNVKVKTPL-N--LD
-----KP-FLP---------TR--LNTPAGTRTAFPLGQ---------------------
-----WEGWY-FS-EEI-----LNAMKHGY-EF-EF------I----EGYLFE-------
---------ESS-MFDE--YIDL-LYNIKKNSPK--------------------------
------ES--PWYYISK----------LLMNSLYGR----FGLN-SEGEEIFITSEEE-G
DAIIATKEYVTITPL---------------------------------------------
----------------------SS-GNVLISAK-----LPEE-AFG--------------
------------DMNISVPISSAIAAY-SRIHMSHFL-----------TKYS-NNIYY-I
----------------DTDGIK----VDIDLDK-D-----------EVDS----K--EL-
-GKMKY--------------EY-V---FEEYT-SL-GPKVYGG--------------LLY
DKKGKL--IEL------VKLRGYS-SK-------------------LPYNKLKEG-----
L-----------VKDHTLELTQ--KKWKRKLSESTVY---LKN-----------THL-LF
L-----------------------------------------------------------
------------------------------------------------------------
------------------------------------------------------------
------------------------------------------------------------
------------------------------------------------------------
------------------------------------------------------------
------------------------------------------------------------
------------------------------------------------------------
------------------------------------------------------------
-----------------------------------------------------
>El_Agrae3511140
------------------------------------------------------------
------------------------------------------------------------
------------------------------------------------------------
------------------------------------------------------------
------------------------------------------------------------
------------------------------------------------------------
------------------------------------------------------------
------------------------------------------------------------
------------------------------------------------------------
------------------------------------------------------------
------------------------------------------------------------
------------------------------------------------------------
------------------------------------------------------------
------------------MVPSKTSPNRDTKIISMDL-----------------------
----------------------------------ETIL----------------INNKHI
PYLLSWY---------------DGNITKSYFIDSI-------------------------
---------------ENNIENNIENMISRAMNDI--------------------------
-----------------------------------------CIRKYKNY--KVY------
------LHNFAK-FDGYFLVKYL-------------------------------------
----SKLGFIDNIIINKGRIIT-----LKFIYN-----------KYSITFKDSYLLLPS-
-----SL----RKLCKSFNTQ-------T----------QKDIFPYLL-------DDINY
IGEVPDYKYFCNLEMEEYNNYKSNFKVWNFR----------------EEAIKYCNLDCIS
--LYEIL----YKFNTLVFNKFELNIN---------KYPTLP--SLSFALFKTKYLKENE
-----------------------------------------------------------V
HMLS-------GSIATNI------------------------------------------
------------------------------------------------RKS-------YT
GG------SVDM----YIPL-----IEKDSKIFI-YDINSLYPFSMKSFKFP--------
--IGNP--TFFK--------GDITRIN----------KDAF--GFFYCKIITPE-Y--LE
-----HP-ILQ---------TH--LKTSDGIRTLAPLGS---------------------
-----WEDML-FS-EEM-----YNAMKYGY-KF-EI------L----WGYTFE-------
---------SKN-IFSE--IISD-LYKMRLEYQK--------------------------
------SD--PMNYIAK----------ILMNSLYGR----FGMD-DNFTFSDIMDKDD-Y
FNFEKLDRNNSILDVTE-------------------------------------------
----------------------LN-NNNFLVTTKNPKVELDT-ILD-----NGSE-----
------------KHDINIAIASAITAY-SRIQMSKFK-----------NNPN-FKLFY-S
----------------DTDSVY----ISKELPE-E-----------LVSN----T--EL-
-GKMKK--------------EG-I---CDDAV-FL-APKVYG------------------
------------------------------------------------------------
---------------------------YKDINGKATD-----------------------
------------------------------------------------------------
------------------------------------------------------------
------------------------------------------------------------
------------------------------------------------------------
------------------------------------------------------------
------------------------------------------------------------
------------------------------------------------------------
------------------------------------------------------------
------------------------------------------------------------
-----------------------------------------------------
>El_Pleos13811418
------------------------------------------------------------
------------------------------------------------------------
------------------------------------------------------------
------------------------------------------------------------
---------------------MKKKYFLNMKINKNETFSFNKWNDYVFKINSFITLNTLK
VALSSLYDDKLKNLNEDHLVIIQFKIRTEIGQIRSISFLQSISISEYEILFDIFNEFWSL
KSEEYYLT--------------------------TIKDIIFTYKIIPCELKESIGVSSKI
NKLTTKKELEIKTQKQI--------------------------KFSGINLPNTMDITSWG
DYI---------------------------------------------------------
------------------------------------------------------------
------------------------------------------------------------
--------------FTNDYNNAIVYKKNSK--------------AEYHISFFDNYQEVVL
KIRDKKILSFKDIMNDKENLSSFTRTLKKHEYIYENGKIIIKKIEKKTS-----------
-----------------FLKKLKKSVYISKNFITMDL-----------------------
----------------------------------ETRN----------------INGKLS
AYSVSIF---------------DGKILKSF------------------------------
---------------YLTDFKDEIDMLKNSIFYL--------------------------
-----------------------------------------MKRKYHKY--KVY------
------LHNFSY-FDGIFLLQIL-------------------------------PL----
----LSDKI--YPLIRDDRMLD-----IKLVFGSN---------NYYINFRDSYLLLPA-
-----SL----KNLAINFNVQ------------------NKGIFPYNFVNN----APLNY
KGSVPSYPYFTDVTMEEYNSYVKTFINKDWDLK--------------YETIKYCELDCII
--LYRII----EKFNSKIFYLFRVDIL---------KYPTLS--SLSFAIYRSNFLENSK
-----------------------------------------------------------I
PLIN-------GEIYDFI------------------------------------------
------------------------------------------------KNS-------YS
GG------SVDV----YKPF-----SKENKEIKR-YDANSLYPYAMKIYNMP--------
--VGYP--TFFE--------GDVGKID----------PNAF--GIFEVEVEAPN-D--IK
-----IP-ILQ---------VR--VKTKNGYRTIAPIGN---------------------
-----WKGHY-FS-GEI-----YNAMELGY-KF-KI------L----RGYLFE-------
---------KED-IFSK--YVDF-LYTLKKESKK--------------------------
------DS--PDYLISK----------MLLNSLYGR----LGMS-PIMEKHIIVKEED-T
IKLHNKHTISKVIPL---------------------------------------------
----------------------LN-GKELISFF----DNLNN-NIE-----ETFI-----
-P----------NKNISIVVSSIVTAS-ARIYMSKFK-----------KFSH-LNIYY-T
----------------DTDSID----VDQELDP-K-----------YVGE-------EL-
-GQMKL--------------EH-T---FKEAI-FL-APKVYGG--------------L--
---TDK--YEY------VKIKGLK-NP-------------------IPYSNLKGL-----
L-----------KKDSKLEIEQ--DKWYRDISKGEIN---IKN-----------EIY-TL
MVTDNKRKLIYDQ-----------------------------------------------
-----NNILVDTAPLFL-----------------KDGEIIEKK-----------------
------------------------------------------------------------
------------------------------------------------------------
------------------------------------------------------------
------------------------------------------------------------
------------------------------------------------------------
------------------------------------------------------------
------------------------------------------------------------
-----------------------------------------------------
>El_Canci452849901
------------------------------------------------------------
------------------------------------------------------------
------------------------------------------------------------
------------------------------------------------------------
------------------------------------------------------------
------------------------------------------------------------
------------------------------------------------------------
------------------------------------------------------------
------------------------------------------------------------
------------------------------------------------------------
------------------------------------------------------------
------------------------------------------------------------
------------------------------------------------------------
------------------------------------------------------------
------------------------------------------------------------
------------------------------------------------------------
------------------------------------------------------------
------------------------------------------------------------
------------------------------------------------------------
------------------------------------------------------------
-----MI-----------------------------------------------------
------------------------------------------------------------
-----------AKFSEQIFTLFRMDVL---------KYPTLP--SLAFAIYRNNFMGDAK
-----------------------------------------------------------I
PLIH-------GTIYDFM------------------------------------------
------------------------------------------------VQG-------YT
GG------SVDV----YKQA--------GNNIYR-YDVNSLYPFVMQNSPMP--------
--VGNI--SYFE--------GDITQSN----------PQAF--GVFEVEVTAPQ-N--LH
-----IP-ILQ---------LR--LRTNKGIHTVAPIGN---------------------
-----WKGVY-FS-EEI-----KNAKLHGY-SF-KV------L----KGYTFD-------
---------KGY-IFKE--YVDF-LYSLKVNSDK--------------------------
------TS--SNYTIAK----------LLLNSLYGR----MGMS-PYKEQHVIVSNKE-A
LNIISKFEVSNVIDF---------------------------------------------
----------------------KN-GKELVSFF-----DPSG-N-D--------------
------------NLNISVAISLAVTAM-ARVHMSQFK-----------TMKD-ITLYY-S
----------------DTDSID----IDKPLPN-K-----------FIGE-------GL-
-GLMKL--------------EH-I---FDEAV-FL-APKVYGG--------------R--
---TIT--YDY------VKVKGLK-DP-------------------ITFDELKTL-----
L-----------VKDSRIVINQ--EKWYRDMSHGNIK---INQ-----------EIY-TL
MINNWKKK----------------------------------------------------
------------------------------------------------------------
------------------------------------------------------------
------------------------------------------------------------
------------------------------------------------------------
------------------------------------------------------------
------------------------------------------------------------
------------------------------------------------------------
------------------------------------------------------------
-----------------------------------------------------
>El_Lened395132393
------------------------------------------------------------
------------------------------------------------------------
------------------------------------------------------------
------------------------------------------------------------
---------------MTIKQKDSTINKDILILNKWGDYYFKLENNIISVNHITSGISSFE
SLIISNLSTKDPQAKTPGEDGVSSYEADDTLDKFSESSFHLPSSSLLKLLILFKVKTINN
QYRTITPMQIIDLCNISELNQLFIEYWNLKSEDYYLAAYSDIVFTYKILDTNLSRKIISP
ESKGSLGKMVDSKSKSK--------------------SQIGALRFGGYNLPPSMDLTKWG
YYQ---------------------------------------------------------
------------------------------------------------------------
------------------------------------------------------------
---------------FTGDNSAIVYKKWSQ--------------LEYHIQLFDNYQLVDV
KLGDKVVLSFKDEMHPKSDLSSFTRTVKNHVYIFKEGELILKQIEKNVS-----------
-----------------FLTKERKNYFNDKNFLTMDL-----------------------
----------------------------------ETRT----------------INGEMT
SYCVSIY---------------DGKTFESF------------------------------
---------------YLSDYSNEKEMLRTSILYL--------------------------
-----------------------------------------MKRKYHNH--KIY------
------IHNFSG-FDAVFLLTVL-------------------------------------
----SDLSDKVRPVLRDGRYID-----LRLDFSD----------KYKIYFRDSLLLLPG-
-----SL----RSLAINFNLD-------N----------SKGLFPYKFVNN--CKIQLDY
KGEVPEYKHFDNISLDEYEEYRKEFENKTWDLK--------------KETVKYCKLDCLV
--LYQII----DKFSDNIFKLFRIDIL---------NYPTLS--SLAFAIYRSNFLKKES
N----------------------------------------------------------I
PLIQ-------GEIYDFI------------------------------------------
------------------------------------------------KKS-------YT
GG------SVDV----YKPSPFSSSKDINSKIYR-YDVNSLYPYVMKNYPMP--------
--VEKP--IYFE--------GDIFILNNINISSLYQTDKPF--GIFEVEIETPS-N--IK
-----IP-ILQ---------KR--IKTNKGYRTIAPIGN---------------------
-----WSGIY-FS-DEL-----YNAQKYGY-KF-KV------I----RGYLFK-------
---------KGN-IFSE--YVDF-LYTLKKKSGK--------------------------
------GT--PDYIISK----------LLLNSLYGR----LGMS-PVCDQHIILSNEE-A
VKLYSRVVVKNIIDL---------------------------------------------
----------------------KN-GKELISFFRYPFEDSDN-NFD--------------
------------IKNISVVVSAIVTAS-ARIHMTQFK-----------TDKN-VTIYY-T
----------------DTDSID----IDKELDP-K-----------FIGE-------EL-
-GQFKL--------------EH-V---FDEAV-FL-APKMYGG--------------K--
---NKS--YEY------VRIKGLK-NP-------------------IKYDDLKQL-----
L-----------KKDSKLEIKQ--EKWYSDVSNGKFH---IKD-----------EIY-TL
MVTDNKRKLLYNE-----------------------------------------------
-----DKIFYDTLPLTL-----------------ENGEII--------------------
------------------------------------------------------------
------------------------------------------------------------
------------------------------------------------------------
------------------------------------------------------------
------------------------------------------------------------
------------------------------------------------------------
------------------------------------------------------------
-----------------------------------------------------
>env143327368
------------------------------------------------------------
------------------------------------------------------------
------------------------------------------------------------
------------------------------------------------------------
------------------------------------------------------------
------------------------------------------------------------
------------------------------------------------------------
------------------------------------------------------------
------------------------------------------------------------
------------------------------------------------------------
------------------------------------------------------------
------------------------------------------------------------
------------------------------------------------------------
------------------------------------------------------------
------------------------------------------------------------
------------------------------------------------------------
------------------------------------------------------------
------------------------------------------------------------
------------------------------------------------------------
----------------------------------------------GWTFADSYWLLRD-
-----SL----ERIGRSIGLE---------------------------------------
----KLGDEYRCENYPSCGHEGKCVFYAPF-----------------NDLRTYNERDCEV
--LYQAL----SRFQDEIMGMGGK------------LRQTIA--STALMLFRSAYLKQA-
-----------------------------------------------------------I
PTD--------FAMNNQA------------------------------------------
------------------------------------------------REA-------YI
AS------RVEV----FARE--------CEQARG-YDVNSSFPHSMTQ-ALP--------
--GALK--SISRRWN----------------------GEPC--AIVDAEVTVEH-D----
-----IP-PIP---------AR------VGSRIFFPNGT---------------------
-----FRRRM-TS-DDL-----FLVLESGG-TINAV------H----ECWVFE-------
------------PFYDMARYVET-LYEMRRSTDD--------------------------
---------PFRKVVMK----------YLLNSLYGK-------TAEGEDKAELLINPKKR
PKCTKGPGCKKSCTC---------------------------------------------
-------------------------VEQYAPGIYRVGKVVQ-------------------
------------VQHAHVPIAAAVTAK-SRALLTRAL--------------WRAKPYY-C
----------------DTDSNY----TSETLPESD----------------------AL-
-GRMKL--------------EKE----LRQGV-FL-SPKLYRI-----------------
--EPADGSRPI------IRSKGFRR---------------------LNDEEFFALARGEG
VA----------IRRMVRVQENFRAGIFSPRDEEFVK-----------------HAISHL
TPDELKRAGFR-------------------------------------------------
-----PGQVMRPKRCPLPDGRTRPWHVSELEEDAK-------------------------
------------------------------------------------------------
------------------------------------------------------------
------------------------------------------------------------
------------------------------------------------------------
------------------------------------------------------------
------------------------------------------------------------
------------------------------------------------------------
-----------------------------------------------------
>env136508501
------------------------------------------------------------
------------------------------------------------------------
------------------------------------------------------------
------------------------------------------------------------
------------------------------------------------------------
------------------------------------------------------------
------------------------------------------------------------
-----------------------------------------------MLSPSAFRRRRWR
MDG---------------------------------------------------------
------------------------------------------------------------
------------------------------------------------------------
------------------------------------------------------------
------------------------------------------------------------
------------FERQLFIGPLCQEQRLLFNYGTYDI-----------------------
----------------------------------ETPS-----------------IDDLS
LEMIGF------------------------------------------------------
---------------FDGEGYYCFRDLDDFFDHV--------------------------
-----------------------------------------LQPRYSGW--RIF------
------AHYGGR-FDIHYLFDQL-------------------------IWNPKSKW----
----RHAPF----SFHVAGSCV-----IAFTITIG---------EHWWRFCDSYRLLQS-
-----SL----FRLTYDFDVE---------------------------------------
---------HKKMPFD-------------------------------PTSVEYNRHDCLG
--LYEVL--------TSFFNEFRV------------CSETIA--SQAMRVFRSRYLAKD-
-----------------------------------------------------------L
AIPP-------MDVEWDV------------------------------------------
------------------------------------------------RKA-------YF
GG------RVEI----YRYD--------KARIHQ-FDVNSLFPSQMLL-PVP--------
--VEYL--MRSTRVPDH--------------------DKLI--GFYEADIDVPD-H--LY
-----LP-PVP---------YR-------IEKLYFPTGK---------------------
-----LASAFLTS-MEI-----RAAIEAGC-KVKVH-----------SGILF--------
---------RTDTALAE--YVED-LHRQKTIAEE--------------------------
------AGHKGRRFAFK----------ILMNSLYGK----FGQQ-RERRAYMFDTGELKA
PNGEAIWPMAELPGL---------------------------------------------
------------------------------AWYRAQSR----------------------
------------SPHILPHISACITAR-SRLCQLDYLEE---------PRRAGGRIWY-T
----------------DTDSLF----TDTLV---------------WSGS-------GI-
-GDLDY---------------------KGEGS-FQ----AYGL-----------------
------------------------------------------------------------
----------------------------KEYLWKEKY-----------------------
------------------------------------------------------------
------------------------------------------------------------
------------------------------------------------------------
------------------------------------------------------------
------------------------------------------------------------
------------------------------------------------------------
------------------------------------------------------------
------------------------------------------------------------
------------------------------------------------------------
-----------------------------------------------------
>Bf_Bacth545601966
------------------------------------------------------------
------------------------------------------------------------
------------------------------------------------------------
------------------------------------------------------------
------------------------------------------------------------
------------------------------------------------------------
------------------------------------------------------------
------------------------------------------------------------
------------------------------------------------------------
------------------------------------------------------------
------------------------------------------------------------
------------------------------------------------------------
------------------------------------------------------------
-----------------MMTTTNRKKRREIKLFTLDT-----------------------
----------------------------------ETRG------------------LDGD
VFRIGL------------------------------------------------------
---------------FDGKQYYTGYTFADVLPVF--------------------------
-------------------------------------------EKYKAYDCHVY------
------IHNLD--FDLSKIIAEL--------------------------------R----
----DYAEP----TFNNSLFIN-----GNIVTFT----------ASHIILHDSFRLLPS-
-----SL----ENLCRDFDLL------------------------------EGGKMDIVD
YMEENNYGIYNVKNRKLNKRLTKGNFFTTVDKDD-------------PVLCEYMEYDCRS
--LYKIL----EIVIGLSKLEVEQFI----------NCPTTA--SLAKTVYKEQYKKDYK
VA---------------------------------------------------------I
STKQYNHKQIGKGLEAFI------------------------------------------
------------------------------------------------RKG-------YY
GG------RTEV----FTPR--------IENGYH-YDKNSLYPYVMKMAEMP--------
--VGYP--NVLDNEEAELSFDLWK-------------RRKYGAGFIHAKVHVPE-D--MY
-----IP-ILP---------KK--DYTG---KLIFPVGK---------------------
-----IEGVW-TF-PEL-----ALAEAEGC-RIEKI------E----SGVVFE-------
---------KTAPVFRE--FISY-FEEIKNTSKG--------------------------
------A----KRAFSK----------LMQNALYGK----FAMQ-RERIMYADISERD-K
LEAEGHTVSEIIYDM---------------------------------------------
----------------------NGIRMEFLEYDGYAK-----------------------
------------AEYIQPHISAYITSI-ARILLFKGLKY---------AHEK-GILAY-C
----------------DTDSCA----TTTKFPD-K-----------MVHD----K--EY-
-GKWKL--------------EG-Y---VIEGL-YF-QPKMYAE--------------KAI
NTDGEY--EEV------LRMKGVPKWVVE-----EQ----------LDYNSFRKWYLQVK
R-----------GKAE-IPIYKGGERVQKFLTKSKNN---IEM-----------NEL-AE
MHKTINFAREQKR-----------------------------------------------
-----NIDLNKNITSPLVRNDYGENKDEKSEYEFDEWYERLEEFNDDMNAVEELCMKFGK
IQIPEKKQRKLYGLYKEYSSKAKAMCFSNEGVPIQDWCKKTGWDMKELLGELSFL-----
------------------------------------------------------------
------------------------------------------------------------
------------------------------------------------------------
------------------------------------------------------------
------------------------------------------------------------
------------------------------------------------------------
-----------------------------------------------------
>x1_Bacph211956451
------------------------------------------------------------
------------------------------------------------------------
------------------------------------------------------------
------------------------------------------------------------
------------------------------------------------------------
------------------------------------------------------------
------------------------------------------------------------
------------------------------------------------------------
------------------------------------------------------------
------------------------------------------------------------
------------------------------------------------------------
------------------------------------------------------------
------------------------------------------------------------
-----------------MSNKQKKERQKPAKLLTLDT-----------------------
----------------------------------ETRG------------------LTGN
VFRVGLF---------------DG------------------------------------
---------------TNYYKSNTFDEILDLFEQY--------------------------
----------------------------------------------KDYECHVY------
------VHNLD--FDLAKIATTL--------------------------------F----
----KRDRV----RFAKSIFIN-----GNVVTLH----------SDSMILHDSLRLLPG-
-----SL----EKLCKDFGLT------------------------------DNAKKDLSE
VIKEQGYAVYKKDGVTFDKKKSLGNYFENVPADD-------------PTLNEYLEFDCRS
--LYEIL----TIVMDIANIGLETLV----------MCPTTA--SLAMRVYKEQYREQYD
-----------------------------------------------------------K
VATHFYMGEWGQFLEEHV------------------------------------------
------------------------------------------------RQS-------YY
GG------RTEV----FTPH--------LPHGYH-YDVNSLYPYVMKIAKFP--------
--VGYP--NLLKDGQAATKWKHWK-------------RRAIGGGVMWCRVDVPE-D--MY
-----IP-VLP---------KR--DPSG---KLLFPVGK---------------------
-----LEGVW-TL-PEL-----LEAEKNGC-TIEAI------Y----QMVYWE-------
---------HMEPIFKE--FVEH-FEDLKKNSKG--------------------------
------A----KRTFAK----------LIQNSLYGK----FGMN-RVRVSLGDMEDRY-D
LHEKQIPYKEFKHDC---------------------------------------------
----------------------NGLTLEFIQYISESK-----------------------
------------ASYIQPHIATYVTAY-ARILLFRGLKE---------QASK-GVLGY-C
----------------DTDSIA----GTAKMPD-E-----------MIHD----E--DY-
-GKWAL--------------EG-E---LEEGI-FL-QPKFYAE--------------RYT
NG------KEV------IKAKGIPREKME-----E-----------LSFENYKEWLEIMK
E-----------GQQERIDIFEGYESRKKFSTTLKAS---EDF-----------DTL-RE
MKKSINLLLEQKR-----------------------------------------------
-----DIDYKGNVTRPHKRYDYGDKKDKIDYEDYKSREDKLNNMYDDVDDLKEQVDEIGY
IKC-MKQGDMYFEEYKHLTKSVKSKYFRRTGTPIDVWANESGWDVNELLEELRLMGVC--
------------------------------------------------------------
------------------------------------------------------------
------------------------------------------------------------
------------------------------------------------------------
------------------------------------------------------------
------------------------------------------------------------
-----------------------------------------------------
